# Supplementary material for: Comparative transcriptomic and metabolomic analyses reveal the delaying effect of naringin on postharvest decay in citrus fruit
Source: Front Plant Sci. 2022 Nov 30;13:1045857. doi: 10.3389/fpls.2022.1045857 (PMC9748555; doi:10.3389/fpls.2022.1045857)
Supplement: Supplementary file 1 [file DataSheet_1.zip]

Archive with 6 entries (5 files):
- Data Sheet 1/Figure S1.tif
- Data Sheet 1/Table S1.docx
- Data Sheet 1/Table S2.docx
- Data Sheet 1/Table S3.xlsx
- Data Sheet 1/Table S4.xls
- Data Sheet 1/
