# Supplementary material for: Comparative transcriptomic and metabolomic analyses reveal the delaying effect of naringin on postharvest decay in citrus fruit
Source: Front Plant Sci. 2022 Nov 30;13:1045857. doi: 10.3389/fpls.2022.1045857 (PMC9748555; doi:10.3389/fpls.2022.1045857)
Supplement: Supplementary file 1 [file DataSheet_1.zip › Data Sheet 1/Table S3.xlsx]

## Sheet: Sheet1
Supplementary Table S3: Metabolites identified by UPLC-ESI-MS/MS and annotated
Index	Molecular Weight (Da)	Ionization model	Compounds	Class	KEGG ID
pmb0782	85.089	[M+H]+	Piperidine	Piperidine alkaloids	C01746
MWS0502	89.048	[M+H]+	β-Alanine	Amino acids and derivatives	C00099
Lmgn000188	90.032	[M-H]-	D-Lactic Acid	Organic acids	C00256
Lmgn000219	102.032	[M-H]-	Succinic semialdehyde	Organic acids	C00232
pme3017	103.063	[M+H]+	2-Aminoisobutyric acid*	Organic acids	C03665
pme3011	103.063	[M+H]+	γ-Aminobutyric acid*	Organic acids	C00334
pme3033	103.063	[M+H]+	N,N-Dimethylglycine	Amino acids and derivatives	C01026
MWSmce585	103.063	[M+H]+	Methyl 3-aminopropanoate	Amino acids and derivatives	--
pmb0484	103.091	[M+H]+	Choline	Alkaloids	C00114
ML10172161	104.011	[M-H]-	Hydroxypyruvic acid	Organic acids	C00168
Lmbn000193	104.011	[M-H]-	Tartronate semialdehyde	Organic acids	C01146
mws0576	104.047	[M-H]-	3-Hydroxybutyric acid	Organic acids	C01089
pme1975	104.06	[M-H]-	Malonic acid	Organic acids	C00383
pme0010	105.043	[M+H]+	L-Serine	Amino acids and derivatives	C00065
mws0255	111.043	[M+H]+	Cytosine	Nucleotides and derivatives	C00380
MWStz040	115.063	[M+H]+	Pterolactam	Pyrrole alkaloids	--
pme0006	115.063	[M+H]+	L-Proline	Amino acids and derivatives	C00148
pme0271	116.011	[M-H]-	Maleic acid	Organic acids	C01384
mws0376	116.011	[M-H]-	Fumaric acid	Organic acids	C00122
pmb1096	117.058	[M+H]+	Indole	Plumerane	C00463
mws2628	117.07	[M+H]+	N-Methyl-4-aminobutyric acid	Organic acids	C15987
mws0256	117.079	[M+H]+	L-Valine	Amino acids and derivatives	C00183
MWSmce548	117.079	[M+H]+	Betaine	Alkaloids	C00719
mws0470	118.027	[M-H]-	Methylmalonic acid*	Organic acids	C02170
mws0192	118.027	[M-H]-	succinic acid*	Organic acids	C00042
mws0147	118.063	[M-H]-	β-Hydroxyisovaleric acid	Organic acids	C20827
pme3096	119.022	[M-H]-	Aminomalonic acid	Organic acids	C00872
mws0671	119.058	[M+H]+	L-Homoserine	Amino acids and derivatives	C00263
mws0230	119.058	[M+H]+	L-Threonine	Amino acids and derivatives	C00188
pmp001287	119.073	[M+H]+	N-Benzylmethylene isomethylamine	Alkaloids	--
MWS4305	120.042	[M-H]-	Erythrose	Saccharides and Alcohols	C01796
Lmgp002593	122.037	[M+H]+	3-hydroxybenzaldehyde	Phenolic acids	C03067
mws0133	122.048	[M+H]+	Nicotinamide	Vitamin	C00153
ML10179289	122.073	[M+H-H2O]+	2-Phenylethanol	Phenolic acids	C05853
pme1216	123.032	[M-H]-	2-Picolinic acid	Organic acids	C10164
pme0490	123.032	[M+H]+	Nicotinic acid (Vitamin B3)	Vitamin	C00253
MWSmce709	129.058	[M+H]+	Isoquinoline	Isoquinoline alkaloids	C06323
MWS0811	129.079	[M+H]+	L-Pipecolic Acid	Organic acids	C00408
ML10181668	129.079	[M+H]+	Cycloleucine	Amino acids and derivatives	C03969
Zmdp000376	129.09	[M+H]+	4-Guanidinobutanal	Others	--
Zmgn000217	130.027	[M-H]-	Methylenesuccinic acid	Organic acids	C00490
pme2693	130.111	[M+H]+	N-Acetylputrescine	Alkaloids	C02714
pmb0501	130.122	[M+H]+	Agmatine	Alkaloids	C00179
MWS2413	131.058	[M-H]-	N-acetyl-beta-alanine	Amino acids and derivatives	C01073
ML10197929	131.069	[M-H]-	Creatine	Organic acids	C00300
Zmpn000638	131.069	[M-H]-	3-Guanidinopropionic acid	Organic acids	C03065
mws0258	131.095	[M+H]+	L-Isoleucine*	Amino acids and derivatives	C00407
mws0227	131.095	[M+H]+	L-Leucine*	Amino acids and derivatives	C00123
pme0274	131.095	[M+H]+	6-Aminocaproic acid	Organic acids	C02378
pmp001198	131.095	[M+H]+	6-Deoxyfagomine	Piperidine alkaloids	--
mws1587	131.095	[M+H]+	L-Norleucine*	Amino acids and derivatives	C01933
Lmmn002164	132.042	[M-H]-	Monomethyl succinate	Organic acids	--
Lmmn000806	132.042	[M-H]-	Dimethylmalonic acid*	Organic acids	--
mws0473	132.042	[M-H]-	2-Methylsuccinic acid*	Organic acids	--
Lmgn000160	132.053	[M-H]-	3-Ureidopropionic Acid	Organic acids	C02642
mws0001	132.054	[M+H]+	L-Asparagine	Amino acids and derivatives	C00152
mws0219	133.038	[M-H]-	L-Aspartic Acid	Amino acids and derivatives	C00049
MWS1882	133.038	[M-H]-	Iminodiacetic acid	Organic acids	C19911
mws0275	134.022	[M-H]-	L-Malic acid	Organic acids	C00149
Lmbn000198	134.022	[M-H]-	3-Dehydro-L-Threonic Acid	Saccharides and Alcohols	C03064
Zmdp000972	135.035	[M+H]+	S-Methyl-L-cysteine	Amino acids and derivatives	C22040
pme0057	135.035	[M+H]+	L-Homocysteine	Amino acids and derivatives	C00155
pme0040	135.054	[M+H]+	Adenine	Nucleotides and derivatives	C00147
pmb0374	135.054	[M+H]+	2-Aminopurine	Nucleotides and derivatives	--
Lmgp000659	135.068	[M+H]+	2-Phenylacetamide*	Alkaloids	C02505
HJKP000649	135.068	[M+H]+	N-benzylformamide*	Alkaloids	C15561
mws0889	136.037	[M-H]-	D-Threonic Acid	Saccharides and Alcohols	C21649
MWS1848	136.052	[M-H]-	Phenyl acetate	Phenolic acids	C00548
MWSmce466	136.15	[M-H]-	4-Hydroxyacetophenone	Phenolic acids	--
mws1336	137.048	[M+H]+	4-Aminobenzoic Acid	Phenolic acids	C00568
pme2268	137.048	[M+H]+	Trigonelline	Pyridine alkaloids	C01004
mws0146	137.048	[M+H]+	Nicotinic Acid Methyl Ester(Methyl Nicotinate)	Pyridine alkaloids	--
pma0948	137.084	[M+H]+	Phenylethanolamine	Alkaloids	C02735
pme1002	137.084	[M+H]+	L-Tyramine	Amino acids and derivatives	C00483
Lmgn001670	138.032	[M-H]-	Salicylic acid	Phenolic acids	C00805
mws0749	138.032	[M-H]-	4-Hydroxybenzoic Acid	Phenolic acids	C00156
Hmgn001653	138.032	[M-H]-	Protocatechualdehyde	Phenolic acids	C16700
pme2828	139.027	[M+H]+	4-Nitrophenol	Phenolic acids	C00870
mws0704	141.019	[M-H]-	O-Phosphorylethanolamine	Alkaloids	C00346
pma2987	141.09	[M+H]+	Histidinol	Alkaloids	C00860
pme3207	142.027	[M-H]-	Muconic acid	Organic acids	C02480
Lmcp000611	143.069	[M+H]+	2-Amino-4,5-dihydro-1H-imidazole-4-acetic acid	Alkaloids	--
MWSmce157	143.095	[M+H]+	Stachydrine	Pyrrole alkaloids	C10172
Rfmb320	143.095	[M+H]+	1-Methylpiperidine-2-carboxylic acid	Organic acids	--
Hmsp000364	143.095	[M+H]+	L-Cyclopentylglycine	Amino acids and derivatives	--
MWSmce582	143.14	[M+H]+	Methyl L-pyroglutamate	Pyrrole alkaloids	--
Rfmb318	144.092	[M]+	D-Proline betaine	Amino acids and derivatives	C21514
Lmyn008503	144.115	[M-H]-	Octanoic acid	Free fatty acids	C06423
MWS3020	144.126	[M+H]+	N-Acetylcadaverine	Alkaloids	--
pme3351	145.074	[M-H]-	Allysine(6-Oxo DL-Norleucine)	Amino acids and derivatives	C04076
mws0567	145.085	[M+H]+	4-Guanidinobutyric acid	Organic acids	C01035
pme2380	146.022	[M-H]-	α-Ketoglutaric acid	Organic acids	C00026
Wmzn000227	146.058	[M-H]-	2,2-Dimethylsuccinic acid	Organic acids	--
pme0193	146.069	[M+H]+	L-Glutamine	Amino acids and derivatives	C00064
pme0026	146.106	[M+H]+	L-Lysine	Amino acids and derivatives	C00047
pme0014	147.053	[M+H]+	L-Glutamic acid	Amino acids and derivatives	C00025
Zmzn000113	147.053	[M-H]-	L-threo-3-Methylaspartate	Amino acids and derivatives	C03618
MWSmce608	147.17	[M+H]+	4-Hydroxyisoleucine	Amino acids and derivatives	--
Zmyn000247	148.037	[M-H]-	2-Hydroxyglutaric Acid*	Organic acids	C03196
ML10171848	148.037	[M-H]-	D-Arabinono-1,4-lactone	Saccharides and Alcohols	C00652
MWS3036	148.037	[M-H]-	3-Hydroxyglutaric acid*	Organic acids	--
Lmbn000216	148.037	[M-H]-	3-Methylmalic acid*	Organic acids	C06032
pmb2826	148.037	[M-H]-	L-Citramalic acid*	Organic acids	C02614
Lmgp000796	149.048	[M+H]+	4-Hydroxymandelonitrile	Phenolamine	C00650
pme1210	149.051	[M+H]+	L-Methionine	Amino acids and derivatives	C00073
mws0847	149.07	[M+H]+	1-Methyladenine	Nucleotides and derivatives	C02216
mws0262	150.016	[M-H]-	L-Tartaric acid	Organic acids	C00898
Zmgn000173	150.053	[M-H]-	D-Ribose*	Saccharides and Alcohols	C00121
mws1499	150.053	[M-H]-	D-Arabinose*	Saccharides and Alcohols	C00216
pmf0420	150.068	[M-H]-	Benzyl acetate	Organic acids	C15513
mws1646	150.104	[M-H]-	Carvacrol	Phenolic acids	C09840
MWSmce199	150.13	[M-H]-	L-Xylose*	Saccharides and Alcohols	C01510
Lmxn006423	151.009	[M-H]-	2(3H)-Benzothiazolone	Alkaloids	--
pme0183	151.049	[M+H]+	Isoguanine*	Nucleotides and derivatives	--
pme1109	151.049	[M+H]+	Guanine*	Nucleotides and derivatives	C00242
MWS2984	152.045	[M+H]+	8-Azaguanine	Nucleotides and derivatives	--
mws0458	152.047	[M-H]-	Vanillin	Phenolic acids	C00755
mws0213	152.068	[M-H]-	Ribitol*	Saccharides and Alcohols	C00474
mws0437	152.068	[M-H]-	D-Arabitol*	Saccharides and Alcohols	C01904
MWS1962	152.12	[M+H]+	cis-Citral	Organic acids	C09847
MWSmce284	154.16	[M+H]+	3,4-Dimethoxyphenol	Phenolic acids	--
mws0254	155.069	[M+H]+	L-Histidine	Amino acids and derivatives	C00135
pme2165	156.017	[M-H]-	Orotic acid	Vitamin	C00295
pmb0819	156.069	[M+H]+	3-Indoleacetonitrile	Plumerane	C02938
pmf0174	158.167	[M-H]-	1-Decanol*	Saccharides and Alcohols	C01633
pmf0175	158.167	[M-H]-	2-Decanol*	Saccharides and Alcohols	--
Lmbn001467	159.09	[M-H]-	5-Acetamidopentanoic Acid	Organic acids	C03087
mws0005	160.1	[M+H]+	Tryptamine	Plumerane	C00398
MWSmce526	160.17	[M+H]+	Daminozide	Alkaloids	C10996
mws1346	161.069	[M+H]+	DL-2-Aminoadipic acid	Alkaloids	C00956
pme3382	161.069	[M-H]-	N-Acetyl-L-threonine	Amino acids and derivatives	--
Lmcp000282	161.105	[M+H]+	L-Carnitine	Alkaloids	C00318
Zmpn003044	162.032	[M-H]-	Umbelliferone	Coumarins	C09315
HX1341	162.032	[M+H]+	7-hydroxy-2H-1-benzopyran-2-one	Coumarins	--
MWS0559	162.053	[M-H]-	1,6-anhydro-β-D-glucose	Saccharides and Alcohols	--
pmf0440	162.068	[M+H]+	4-Methoxycinnamaldehyde	Phenolic acids	C10475
Lmqp008175	162.068	[M+H]+	Methyl cinnamate	Phenolic acids	C06358
pme2758	163.048	[M-H]-	4-Hydroxy-L-glutamic acid	Amino acids and derivatives	C03079
Lmbp000123	163.067	[M+H]+	L-Homomethionine	Amino acids and derivatives	C17213
pme1419	163.067	[M+H]+	L-Methionine methyl ester	Amino acids and derivatives	--
Lmbn002648	164.047	[M-H]-	α-Hydroxycinnamic acid	Phenolic acids	C02763
pme2617	165.046	[M+H]+	L-Methionine Sulfoxide	Amino acids and derivatives	C02989
pme0021	165.07	[M+H]+	L-Phenylalanine	Amino acids and derivatives	C00079
pme0281	166.027	[M-H]-	Terephthalic acid	Phenolic acids	C06337
Zmhn001420	166.027	[M-H]-	5,7-Dihydroxy-1(3H)-isobenzofuranone	Phenolic acids	--
pmc0274	166.031	[M+H]+	6-Methylmercaptopurine	Nucleotides and derivatives	C16614
mws0344	166.048	[M-H]-	D-Xylonic acid	Saccharides and Alcohols	C00502
Lmbn005172	166.063	[M-H]-	2,6-Dimethoxybenzaldehyde	Phenolic acids	--
MWS0274	166.063	[M-H]-	DL-3-Phenyllactic acid	Organic acids	--
Lmrn003000	166.063	[M-H]-	2-Hydroxy-3-phenylpropanoic acid	Phenolic acids	C05607
pmn001681	166.099	[M-H]-	1-(4-Methoxyphenyl)-1-propanol	Phenolic acids	--
MWSmce165	166.17	[M-H]-	L-Fucitol	Saccharides and Alcohols	--
Zmjp000624	167.058	[M+H]+	Pyridoxal	Vitamin	C00250
Hmtp000776	167.059	[M+H]+	4,5,6-Trihydroxy-2-cyclohexen-1-ylideneacetonitrile	Alkaloids	--
MWStz147	167.21	[M+H]+	Synephrine	Phenolamine	C04548
mws2125	167.982	[M-H]-	Phosphoenolpyruvate	Organic acids	C00074
pme1292	168.042	[M-H]-	Homogentisic acid	Phenolic acids	C00544
Hmbp001276	168.042	[M+H]+	Gallacetophenone	Phenolic acids	--
mws0028	168.042	[M-H]-	Vanillic acid	Phenolic acids	C06672
pme2598	168.042	[M-H]-	3,4-Dihydroxybenzeneacetic acid	Phenolic acids	C01161
MWStz063	169.147	[M+H]+	2-Ethyl-2,6,6-trimethylpiperidin-4-one	Piperidine alkaloids	--
pme3186	169.998	[M-H]-	DL-Glyceraldehyde-3-phosphate	Organic acids	C00661
Zmzn000078	169.998	[M-H]-	Dihydroxyacetone phosphate	Saccharides and Alcohols	C00111
ML10176345	172.037	[M-H]-	3-Dehydroshikimic acid	Organic acids	C02637
Zmgn004439	172.146	[M-H]-	Decanoic acid	Organic acids	C01571
mws0154	174.053	[M-H]-	Shikimic acid	Organic acids	C00493
Zmyn000155	174.1	[M-H]-	N-α-Acetyl-L-ornithine	Amino acids and derivatives	C00437
pme2559	175.048	[M-H]-	N-Acetyl-L-Aspartic Acid	Amino acids and derivatives	C01042
Qmhp090801	175.063	[M+H]+	4-Methoxy-2(1H)-quinolinone	Phenolamine	--
pme0008	175.096	[M+H]+	L-Citrulline	Amino acids and derivatives	C00327
mws4175	176.032	[M-H]-	D-Glucurono-6,3-lactone	Saccharides and Alcohols	C02670
Hmfn000531	176.032	[M-H]-	L-Ascorbic acid (Vitamin C)*	Vitamin	C00072
mws1075	176.047	[M+H]+	7-Methoxycoumarin	Coumarins	C09268
pmb3101	176.068	[M-H]-	2-Isopropylmalic Acid*	Organic acids	C02504
Zmgn001448	176.068	[M-H]-	2-Propylmalic Acid*	Organic acids	C05994
MWSmce690	176.12	[M-H]-	Erythorbic acid*	Vitamin	--
pme2253	178.048	[M-H]-	L-Gulono-1,4-Lactone	Saccharides and Alcohols	C01040
mws1200	178.063	[M-H]-	Trans-4-Hydroxycinnamic acid Methyl Ester*	Phenolic acids	--
pmb2795	178.063	[M-H]-	4-Methoxycinnamic acid*	Phenolic acids	--
mws0009	178.063	[M+H]+	Coniferaldehyde	Phenolic acids	C02666
MWSmce220	178.14	[M-H]-	D-(+)-Glucono-1,5-lactone	Organic acids	--
mws2212	180.042	[M-H]-	Caffeic acid	Phenolic acids	C01197
mws4170	180.063	[M-H]-	D-Glucose*	Saccharides and Alcohols	C00031
pmf0138	180.063	[M-H]-	D-Mannose*	Saccharides and Alcohols	C00159
pme0516	180.063	[M-H]-	Inositol*	Saccharides and Alcohols	C00137
mws1164	180.063	[M-H]-	D-Fructose*	Saccharides and Alcohols	C05003
pmf0139	180.063	[M-H]-	D-Galactose*	Saccharides and Alcohols	C00124
MWS2070	180.079	[M-H]-	Propylparaben	Phenolic acids	--
mws0093	180.079	[M-H]-	coniferyl alcohol	Phenolic acids	C00590
Zmsp000878	181.073	[M+H]+	4-hydroxy-5-(2-oxo-l-pyrrolidinyl)-benzoic Acid	Pyrrole alkaloids	--
mws0250	181.074	[M+H]+	L-Tyrosine	Amino acids and derivatives	C00082
MWStz070	181.074	[M+H]+	N-(2-Hydroxy-4-methoxyphenyl)acetamide	Phenolamine	--
mws0214	182.079	[M-H]-	D-Sorbitol*	Saccharides and Alcohols	C00794
pme2237	182.079	[M-H]-	Dulcitol*	Saccharides and Alcohols	C01697
pme2596	183.053	[M+H]+	4-Pyridoxic acid	Vitamin	C00847
MWS1816	184.146	[M-H]-	10-Undecenoic acid	Free fatty acids	C13910
Zmgn000447	185.993	[M-H]-	3-Phospho-D-glyceric acid	Saccharides and Alcohols	C00197
mws0752	186.162	[M-H]-	Undecylic Acid	Free fatty acids	C17715
Hmgp002327	187.063	[M+H]+	3-amino-2-naphthoic acid	Alkaloids	--
Hmmp001310	187.063	[M+H]+	3-Indoleacrylic acid	Plumerane	C21283
pme0137	188.08	[M-H]-	N-Acetyl-L-Glutamine	Amino acids and derivatives	--
mws0237	188.105	[M-H]-	Azelaic acid	Organic acids	C08261
pme0122	188.116	[M+H]+	N6-Acetyl-L-lysine	Amino acids and derivatives	C02727
Zmjp000182	188.127	[M+H]+	N-Monomethyl-L-arginine*	Amino acids and derivatives	C03884
Zmdp000292	188.127	[M+H]+	Arginine methyl ester*	Amino acids and derivatives	--
Zmzp000145	188.152	[M+H]+	Trimethyllysine	Amino acids and derivatives	C03793
pme0075	189.064	[M-H]-	N-Acetyl-L-glutamic acid	Amino acids and derivatives	C00624
pme2244	189.07	[M+H]+	3-Indolepropionic acid	Plumerane	--
pme0278	190.095	[M+H]+	2,6-Diaminooimelic acid	Organic acids	C00666
Lmyp003387	191.058	[M+H]+	2-Oxo-3,4-dihydro-1H-quinoline-3-carboxylic acid	Quinoline alkaloids	--
mws0281	192.027	[M-H]-	Citric Acid*	Organic acids	C00158
Zmyn000453	192.027	[M-H]-	Isocitric Acid*	Organic acids	C00311
Hmcp002123	192.042	[M+H]+	Isoscopoletin (6-Hydroxy-7-Methoxycoumarin)	Coumarins	C18079
mws0277	192.063	[M-H]-	Quinic Acid	Organic acids	C00296
Lmmp002080	192.126	[M+H]+	N-(4-Aminobutyl)benzamide	Alkaloids	--
mws1189	194.033	[M-H]-	D-Galacturonic acid*	Saccharides and Alcohols	C00333
pme3705	194.043	[M-H]-	D-Glucoronic acid*	Saccharides and Alcohols	C00191
mws0014	194.058	[M-H]-	Ferulic acid*	Phenolic acids	C01494
Lmdn003756	194.058	[M-H]-	Methyl caffeate	Phenolic acids	C10477
pme0422	194.058	[M-H]-	Isoferulic Acid*	Phenolic acids	C10470
mws2104	194.079	[M-H]-	D-Pinitol	Saccharides and Alcohols	C03844
MWS1771	195.09	[M+H]+	L-Tyrosine methyl ester	Amino acids and derivatives	C03404
pme0534	196.058	[M-H]-	Gluconic acid	Saccharides and Alcohols	C00257
Zmzn000079	200.009	[M-H]-	D-Erythrose-4-phosphate	Saccharides and Alcohols	C00279
pmb2640	200.178	[M-H]-	Dodecanoic acid (Lauric acid)	Free fatty acids	C02679
mws5037	202.132	[M+H]+	L-Alanyl-L-leucine	Amino acids and derivatives	--
NK10251888	202.143	[M+H]+	NG,NG-Dimethyl-L-arginine	Amino acids and derivatives	C03626
mws0018	202.216	[M+H]+	Spermine	Alkaloids	C00750
MWSslk108	203.116	[M+H]+	O-Acetyl-L-carnitine	Alkaloids	--
mws0282	204.09	[M-H]-	L-Tryptophan	Amino acids and derivatives	C00078
Zmbp002538	204.09	[M+H]+	1-Methoxy-indole-3-acetamide	Plumerane	--
pmb0818	205.074	[M+H]+	Methoxyindoleacetic acid	Plumerane	C05660
pme1261	205.131	[M+H]+	D-Panthenol	Saccharides and Alcohols	C05944
pmp001236	206.058	[M+H]+	Clove chromone	Others	--
mws4173	206.058	[M+H]+	5,7-Dimethoxycoumarin (Limettin)(Citropten)	Coumarins	--
Lmbn013410	206.167	[M-H]-	2,4-Di-Tert-Butylphenol	Phenolic acids	--
Zmgn002106	207.09	[M-H]-	N-Acetyl-L-phenylalanine	Amino acids and derivatives	C03519
MA10107783	208.037	[M-H]-	3-[(1-Carboxyvinyl)oxy]benzoic Acid	Phenolic acids	C20772
pme3443	208.074	[M-H]-	Sinapinaldehyde	Phenolic acids	C05610
MWSmce083	208.074	[M-H]-	Ferulic acid methyl ester	Phenolic acids	--
Zmpn000199	210.038	[M-H]-	D-Galactaric acid*	Saccharides and Alcohols	C00879
Zmyn000108	210.038	[M-H]-	D-Saccharic acid*	Saccharides and Alcohols	C00818
mws0853	210.089	[M-H]-	Sinapyl alcohol	Phenolic acids	C02325
Lmbn004790	210.089	[M-H]-	Methyl 3-(3-hydroxy-4-methoxyphenyl)propanoate	Phenolic acids	--
pme1654	210.126	[M-H]-	Jasmonic acid	Organic acids	C08491
pmb2673	211.048	[M-H]-	6-Hydroxydopaquinone	Amino acids and derivatives	--
mws0863	214.024	[M-H]-	2-Deoxyribose-5'-phosphate	Nucleotides and derivatives	C00673
MWS1900	216.136	[M-H]-	Undecanedioic acid	Free fatty acids	--
pme2566	218.09	[M-H]-	5-L-Glutamyl-L-amino acid	Amino acids and derivatives	--
mws0677	218.106	[M+H]+	N-Acetyl-5-hydroxytryptamine	Plumerane	C00978
mws1337	219.111	[M+H]+	D-Pantothenic Acid	Vitamin	C00864
pme1228	220.085	[M+H]+	5-Hydroxy-L-tryptophan	Amino acids and derivatives	C00643
Hmyp002656	221.068	[M+H]+	Methyl dioxindole-3-acetate	Plumerane	--
mws2608	221.09	[M+H]+	N-Acetyl-D-galactosamine*	Saccharides and Alcohols	C01132
pme2755	221.09	[M+H]+	N-Acetyl-D-glucosamine*	Saccharides and Alcohols	C00140
pmp000284	222.053	[M+H]+	Fraxidin (8-Hydroxy-6,7-dimethoxycoumarin)*	Coumarins	C17479
Smbp006069	222.053	[M+H]+	5,7-dimethoxy-8-hydroxycoumarin	Lignans	--
MWS20178	222.053	[M+H]+	isofraxidin*	Coumarins	C17480
mws5042	222.1	[M+H]+	L-Glycyl-L-phenylalanine	Amino acids and derivatives	--
Zmln002252	224.032	[M-H]-	Sideretin (5,7,8-Trihydroxy-6-methoxycoumarin)	Coumarins	C22007
mws4085	224.068	[M-H]-	Sinapic acid	Phenolic acids	C00482
Lmwp102712	224.178	[M+H]+	Goshuyic acid	Free fatty acids	--
Lmdp002381	226.084	[M+H]+	Genipin	Monoterpenoids	C09780
Cmsp002787	226.084	[M+H]+	3,4'-Dihydroxy-3',5'-dimethoxypropiophenone	Phenolic acids	--
Hmcp002354	226.114	[M+H]+	Crenatine	Plumerane	--
HJAP051	226.121	[M+H]+	3-(3,4,5-Trimethoxyphenyl)propan-1-ol	Phenolic acids	--
Zmnn007376	228.079	[M-H]-	Xanthyletin	Coumarins	C09317
Lmlp002765	228.115	[M+H]+	Stilbostemin B	Phenolic acids	--
mws0119	228.209	[M-H]-	Myristic Acid	Free fatty acids	C06424
Lmhp001461	229.154	[M+H]+	L-Prolyl-L-Leucine	Amino acids and derivatives	--
MWSmce160	230.094	[M+H]+	Demethylsuberosin	Coumarins	C18083
Lmhp001670	231.17	[M+H]+	L-Valyl-L-Leucine	Amino acids and derivatives	--
MWStz323	233.142	[M+H]+	Paniculidine B	Plumerane	--
pmb0490	234.137	[M+H]+	p-Coumaroylputrescine	Phenolamine	C18326
Hmlp006964	236.068	[M+H]+	5,6,7-Trimethoxycoumarin*	Coumarins	--
HX1403	236.069	[M+H]+	5,7,8-trimethoxycoumarin*	Coumarins	--
MWSmce061	236.22	[M+H]+	Dimethylfraxetin	Coumarins	--
Lmhn003240	238.048	[M-H]-	Benzoylmalic acid	Phenolic acids	--
HJAP046	238.084	[M+H]+	1-(2,4,5-Trimethoxyphenyl)-1,2-propanedione	Phenolic acids	--
pmn001669	238.084	[M-H]-	Methyl sinapate	Phenolic acids	--
pme0428	238.084	[M-H]-	3,4,5-Trimethoxycinnamic acid	Phenolic acids	--
mws0221	240.024	[M+H]+	L-Cystine	Amino acids and derivatives	C00491
pme2827	240.245	[M-H]-	Palmitaldehyde	Free fatty acids	C00517
HX1175	241.11	[M+H]+	8-hydroxy-3,6,9-trimethyl-7H-benzoquinolin-7-one	Alkaloids	--
mws0359	242.225	[M-H]-	Pentadecanoic Acid	Free fatty acids	C16537
MWS2430	242.225	[M-H]-	13-methylmyristic acid	Free fatty acids	--
pme3732	243.086	[M+H]+	Cytidine*	Nucleotides and derivatives	C00475
ML10180524	243.086	[M+H]+	Cytarabine*	Nucleotides and derivatives	C02961
mws0248	244.07	[M-H]-	Uridine	Nucleotides and derivatives	C00299
HX1376	244.074	[M+H]+	clematichinenol	Coumarins	--
Lhqp101807	244.11	[M+H]+	Osthol	Coumarins	C09280
MWS5231	244.167	[M-H]-	Tridecanedioic acid	Free fatty acids	--
Lmhp002031	245.186	[M+H]+	L-Leucyl-L-Leucine	Amino acids and derivatives	--
pmb2591	246.1	[M-H]-	N-Acetyl-L-Tryptophan	Amino acids and derivatives	--
Lmrj002087	246.121	[M+H]+	L-Isoleucyl-L-Aspartate	Amino acids and derivatives	--
Zmdp001647	246.122	[M+H]+	γ-Glutamyl-L-valine	Amino acids and derivatives	--
pme2563	250.062	[M-H]-	γ-Glu-Cys	Amino acids and derivatives	C00669
Hmbp003234	254.079	[M+H]+	1-O-Caffeoylglycerol	Glycerol ester	--
Zjbn102528	254.094	[M-H]-	7-hydroxy-2,4-dimethoxyphenanthrene	Others	--
Lmcn009122	254.225	[M-H]-	(7Z)-Hexadecenoic acid	Free fatty acids	--
pma3101	256.082	[M+H]+	Nicotinate D-ribonucleoside	Vitamin	C05841
mws1488	256.24	[M-H]-	Palmitic acid	Free fatty acids	C00249
Zmyn000110	259.046	[M-H]-	D-Glucosamine 1-phosphate	Saccharides and Alcohols	C06156
mws0866	260.03	[M-H]-	D-Glucose 6-phosphate*	Saccharides and Alcohols	C00092
mws1090	260.03	[M-H]-	Glucose-1-phosphate*	Saccharides and Alcohols	C00103
pme3313	260.03	[M-H]-	D-Fructose 6-phosphate*	Saccharides and Alcohols	C00085
Cmpp005475	260.105	[M+H]+	Meranzin	Coumarins	--
Lmjp101405	260.105	[M+H]+	Murraol	Coumarins	--
Cmpp007452	260.105	[M+H]+	Auraptenol	Coumarins	--
Cmpp007319	260.105	[M+H]+	7-Methoxy-5-Prenyloxycoumarin	Coumarins	--
Zmnn010135	260.105	[M-H]-	Sibiricol	Coumarins	--
Zmdp002216	260.137	[M+H]+	L-γ-Glutamyl-L-leucine	Amino acids and derivatives	--
Zmpn000095	262.045	[M-H]-	Sorbitol-6-phosphate	Saccharides and Alcohols	C01096
Lmhp001732	263.139	[M+H]+	L-Prolyl-L-Phenylalanine	Amino acids and derivatives	--
Lmwp102713	264.1	[M+H]+	(S)-Peucedanol	Coumarins	--
Lmtn004049	264.136	[M-H]-	Abscisic acid	Organic acids	C06082
Lmlp003161	264.147	[M+H]+	N-Feruloylputrescine	Phenolamine	C10497
Lmhp002001	264.147	[M+H]+	L-Valyl-L-Phenylalanine	Amino acids and derivatives	--
pme0230	267.097	[M+H]+	Adenosine	Nucleotides and derivatives	C00212
Zmjp000966	267.097	[M+H]+	Vidarabine	Others	--
pme1184	267.097	[M+H]+	2'-Deoxyguanosine	Nucleotides and derivatives	C00330
pme2890	268.055	[M+H]+	L-Homocystine	Amino acids and derivatives	C01817
pme1119	268.081	[M+H]+	Inosine	Nucleotides and derivatives	C00294
mws1060	268.081	[M-H]-	9-(Arabinosyl)hypoxanthine	Nucleotides and derivatives	--
mws0383	268.24	[M-H]-	10-Heptadecenoic Acid	Free fatty acids	--
Lmyn006227	270.053	[M-H]-	Galangin (3,5,7-Trihydroxyflavone)	Flavones	C10044
MWS20151	270.053	[M+H]+	Apigenin	Flavones	C01477
mws1297	270.11	[M-H]-	Benzyl glucoside	Phenolic acids	--
pme2960	272.068	[M+H]+	Naringenin chalcone	Chalcones	C06561
MWSHY0137	272.068	[M+H]+	Naringenin (5,7,4'-Trihydroxyflavanone)	Flavanones	C00509
mws0914	272.068	[M-H]-	Pinobanksin	Flavanonols	C09826
pme3475	272.068	[M+H]+	Butin	Flavanones	C09614
Ymjm000152	272.09	[M-H]-	p-Hydroxypheny-β-D-allopyranoside	Phenolic acids	--
pme3472	272.09	[M-H]-	Arbutin	Phenolic acids	C06186
Lmmn003323	272.235	[M-H]-	2-Hydroxyhexadecanoic acid	Organic acids	--
pmp001264	273.267	[M+H]+	Hexadecylsphingosine	Sphingolipids	--
pme1712	276.132	[M-H]-	L-Saccharopine	Amino acids and derivatives	C00449
mws1038	278.13	[M-H]-	Pantetheine	Others	C00831
mws5035	278.163	[M+H]+	L-Leucyl-L-phenylalanine	Amino acids and derivatives	--
pmb1650	278.225	[M+H]+	Octadeca-11E,13E,15Z-trienoic acid	Free fatty acids	--
MWSmce692	278.225	[M-H]-	γ-Linolenic Acid*	Free fatty acids	C06426
Lmbn005923	278.225	[M-H]-	Crepenynic acid*	Free fatty acids	C07289
pmb0889	278.225	[M+H]+	Punicic acid (9Z,11E,13Z-octadecatrienoic acid)	Free fatty acids	C08364
Lmhn002926	280.058	[M-H]-	p-Coumaroylmalic acid	Phenolic acids	--
mws0629	280.106	[M+H]+	L-Aspartyl-L-Phenylalanine	Amino acids and derivatives	--
Lmbn006152	280.24	[M-H]-	(9Z,11E)-Octadecadienoic acid	Free fatty acids	C04056
mws1491	280.24	[M-H]-	Linoleic acid	Free fatty acids	C01595
Hmhp001812	281.112	[M+H]+	2'-O-Methyladenosine	Nucleotides and derivatives	--
YC512118	281.272	[M+H]+	Oleamide (9-Octadecenamide)	Free fatty acids	C19670
mws0396	282.256	[M-H]-	Elaidic Acid	Free fatty acids	C01712
Lmyn012331	282.256	[M-H]-	Petroselinic acid	Free fatty acids	C08363
mws2623	282.256	[M-H]-	11-Octadecanoic acid(Vaccenic acid)	Free fatty acids	C21944
pme1178	283.092	[M+H]+	Guanosine	Nucleotides and derivatives	C00387
MWSmce333	283.24	[M+H]+	Crotonoside	Nucleotides and derivatives	C08432
Zmzp005934	283.288	[M+H]+	Stearamide	Alkaloids	C13846
mws0129	284.068	[M+H]+	Genkwanin (Apigenin 7-methyl ether)	Flavones	C10046
mws0918	284.068	[M-H]-	Prunetin (5,4'-Dihydroxy-7-methoxyisoflavone)	Isoflavones	C10521
MWSHY0123	284.068	[M+H]+	Wogonin (5,7-Dihydroxy-8-Methoxyflavone)	Flavones	C10197
Zmdn006903	284.068	[M-H]-	6-Methylaloe Emodin	Anthraquinone	--
mws0051	284.068	[M+H]+	Acacetin	Flavones	C01470
mws0668	284.076	[M-H]-	Xanthosine	Nucleotides and derivatives	C01762
mws1489	284.272	[M-H]-	Stearic Acid*	Free fatty acids	C01530
Zmyn005026	284.272	[M-H]-	16-Methylheptadecanoic acid*	Free fatty acids	C20356
pma1751	285.085	[M+H]+	N-(beta-D-Glucosyl)nicotinate	Vitamin	--
Cmsp008121	286.084	[M+H]+	7-O-Methylnaringenin	Flavanones	--
MWSHY0089	286.084	[M+H]+	Sakuranetin	Flavanones	C09833
mws1521	286.105	[M-H]-	Salicin	Phenolic acids	C01451
Zmyn005252	286.251	[M-H]-	3-Hydroxy-palmitic acid methyl ester	Free fatty acids	C11849
MWSslk132	286.41	[M-H]-	Hexadecanedioic acid	Free fatty acids	--
mws0064	288.063	[M-H]-	Eriodictyol (5,7,3',4'-Tetrahydroxyflavanone)	Flavanones	C05631
Hmhn000927	288.085	[M-H]-	Phloroglucinol-1-O-β-D-glucopyranoside	Phenolic acids	--
Lmyn007883	288.23	[M-H]-	9,16-Dihydroxypalmitic acid	Free fatty acids	--
MWStz033	289.3	[M+H]+	Norscopolamine	Tropan alkaloids	--
pmb3081	290.004	[M-H]-	Glucarate O-Phosphoric acid	Saccharides and Alcohols	--
Lmjp101102	290.115	[M+H]+	5,6-Dimethoxy-8-(3'-methyl-2'-oxobutyl)coumarin*	Coumarins	--
Lmjp101303	290.115	[M+H]+	5,7-Dimethoxy-8-(3'-methyl-2'-oxobutyl)coumarin*	Coumarins	--
pmb2657	290.123	[M-H]-	Argininosuccinic acid	Organic acids	C03406
MWSmce689	292.46	[M+H]+	Methyl linolenate	Free fatty acids	--
Hmhp009670	293.235	[M+H]+	Dihydrobungeanool	Alkaloids	--
Zmdn001564	294.122	[M-H]-	γ-Glutamylphenylalanine	Amino acids and derivatives	--
pmb2792	294.219	[M-H]-	13-Hydroxy-6,9,11-octadecatrienoic acid	Free fatty acids	--
Zmpn003368	294.219	[M-H]-	13S-Hydroxy-9Z,11E,15Z-octadecatrienoic acid	Free fatty acids	C16316
Zmyn004732	294.219	[M-H]-	2R-hydroxy-9Z,12Z,15Z-octadecatrienoic acid	Free fatty acids	C16342
Zmyn004676	294.219	[M-H]-	17-Hydroxylinolenic acid	Free fatty acids	C16346
pmb2787	294.219	[M-H]-	9-Oxo-10E,12Z-octadecadienoic acid	Free fatty acids	C14766
Lmqp000329	295.056	[M+H]+	5-Aminoimidazole ribonucleotide	Nucleotides and derivatives	--
Hmqp005455	296.234	[M+H]+	15(R)-Hydroxylinoleic Acid	Free fatty acids	--
Hmqp005411	296.234	[M+H]+	9-Oxo-12Z-Octadecenoic acid	Free fatty acids	--
Lmbn005369	296.235	[M-H]-	13(S)-HODE;13(S)-Hydroxyoctadeca-9Z,11E-dienoic acid*	Free fatty acids	C14762
Rfmb091	296.235	[M-H]-	9S-Hydroxy-10E,12Z-octadecadienoic acid*	Free fatty acids	C14767
Lmbn005662	296.235	[M-H]-	9(10)-EpOME;(9R,10S)-(12Z)-9,10-Epoxyoctadecenoic acid	Free fatty acids	C14825
pmb2799	296.235	[M-H]-	12,13-Epoxy-9-Octadecenoic Acid	Free fatty acids	C14826
pme1474	297.09	[M+H]+	5'-Deoxy-5'-(methylthio)adenosine	Nucleotides and derivatives	C00170
pmb0197	297.107	[M+H]+	N7-Methylguanosine	Nucleotides and derivatives	C20674
MWSHY0021	298.084	[M+H]+	Apigenin-7,4'-dimethyl ether	Flavones	C10019
Zmyn004714	298.251	[M-H]-	Ricinoleic acid	Free fatty acids	C08365
MWSmce224	298.38	[M+H]+	Auraptene	Coumarins	--
Zmhn003269	300.028	[M-H]-	6-Hydroxyrhein	Anthraquinone	--
MWSHY0069	300.063	[M+H]+	Hispidulin	Flavones	--
Lmjp004941	300.063	[M+H]+	Rhamnocitrin (7-Methylkaempferol)	Flavonols	C17059
Xmyn008071	300.063	[M-H]-	Gnetifolin B	Flavones	--
Zmbp006041	300.063	[M+H]+	6-methyl Luteolin	Flavones	--
Zmhn003257	300.063	[M-H]-	5,7,2'-Trhiyroxy-8-methoxyflavone	Flavones	--
Zmhp003514	300.063	[M+H]+	6,7,8-Tetrahydroxy-5-methoxyflavone	Flavones	--
pmp001127	300.063	[M+H]+	Chrysoeriol	Flavones	C04293
mws0058	300.063	[M-H]-	Diosmetin (5,7,3'-Trihydroxy-4'-methoxyflavone)	Flavanones	C10038
Zmhn001358	300.084	[M-H]-	4-O-Glucosyl-4-hydroxybenzoic Acid*	Phenolic acids	--
pmb3142	300.085	[M-H]-	Salicylic acid-2-O-glucoside*	Phenolic acids	--
Hmtn001302	300.085	[M-H]-	Glucosyloxybenzoic Acid*	Phenolic acids	--
Lmsn002247	300.085	[M-H]-	1-O-Salicyloyl-β-D-glucose*	Phenolic acids	--
pmc1990	300.1	[M-H]-	4'-Hydroxy-5,7-dimethoxyflavanone	Flavanones	--
Zmyn005384	300.266	[M-H]-	2R-Hydroxyoctadecanoic Acid	Free fatty acids	C03042
Zmnn009241	301.095	[M-H]-	Citpressine I	Quinoline alkaloids	--
Qmgp082709	301.095	[M+H]+	Citrusinine I	Alkaloids	--
mws0920	302.043	[M-H]-	Tricetin (5,7,3',4',5'-Pentahydroxyflavone)	Flavones	C10192
MWSHY0029	302.043	[M+H]+	Quercetin	Flavonols	C00389
Cmsp007228	302.079	[M+H]+	7-O-Methyleriodictyol	Flavanols	--
MWSHY0049	302.079	[M+H]+	Hesperetin	Flavanones	C01709
mws1033	302.079	[M+H]+	Homoeriodictyol	Flavanones	C09756
Hmhn002457	302.1	[M-H]-	3-methoxy-5-hydroxy-1-O-β-D-glucopyranoside	Phenolic acids	--
Yshj000012	302.1	[M+H]+	isotachioside	Phenolic acids	--
Yshj000009	302.1	[M+H]+	Tachioside	Phenolic acids	--
Zmhn000892	302.1	[M-H]-	4-O-Glucosyl-3,4-dihydroxybenzyl alcohol	Phenolic acids	--
Hmlp006426	302.115	[M+H]+	4,4'-dihydroxy-2,6-dimethoxydihydrochalcone	Chalcones	--
MWSmce549	302.45	[M+H]+	1-Monomyristin	Free fatty acids	--
pmp000518	303.101	[M+H]+	7-Hydroxyrutaecarpine	Plumerane	--
mws1375	303.143	[M+H]+	Nicotianamine	Alkaloids	C05324
Lhkp101506	304.095	[M+H]+	3'(S)-Acetoxy-4'(R)-hydroxy-3',4'-dihydroxanthyletin 3'(S)	Coumarins	--
pme1373	307.057	[M-H]-	2'-Deoxycytidine-5'-monophosphate	Nucleotides and derivatives	C00239
pme1086	307.084	[M-H]-	Glutathione reduced form	Amino acids and derivatives	C00051
Hmlp007622	307.215	[M+H]+	Decanoyl vanillylamide	Phenolamine	--
pmb2855	308.122	[M-H]-	L-Glutamine-O-glycoside	Amino acids and derivatives	--
pmn001610	308.272	[M-H]-	Eicosadienoic acid	Free fatty acids	C16525
Lmhn003074	310.069	[M-H]-	Feruloylmalic acid	Phenolic acids	--
pmb2791	310.1	[M-H]-	9-Hydroperoxy-10E,12,15Z-octadecatrienoic acid	Free fatty acids	C16321
Zmdp001857	310.116	[M+H]+	γ-Glutamyltyrosine	Amino acids and derivatives	--
Lmap102914	310.12	[M+H]+	Coniferyl cinnamate	Lignans	--
pmp001214	310.147	[M]+	Sinapine	Phenolamine	C00933
Zmyn004449	310.214	[M-H]-	9-Hydroxy-12-oxo-10(E),15(Z)-octadecadienoic acid	Free fatty acids	C21923
Zmzn003953	310.214	[M-H]-	13(s)-hydroperoxy-(9z,11e,15z)-octadecatrienoic acid	Free fatty acids	C04785
Lmtp001399	311.101	[M+H]+	5,6-Dihydroxyindole-5-O-β-glucoside	Plumerane	--
pme3967	311.123	[M+H]+	2-(Dimethylamino)guanosine	Nucleotides and derivatives	--
Lmcp002302	311.123	[M+H]+	N6-(2-Hydroxyethyl)adenosine	Nucleotides and derivatives	--
MWSHY0047	312.1	[M+H]+	5,7,4'-Trimethoxyflavone	Flavones	--
Jmbn003691	312.121	[M-H]-	3,4-dihydroxy-allylbenzene-3-O-β-D-glucopyranoside	Others	--
MWS80007	312.23	[M-H]-	13-Hydroperoxy-9Z,11E-octadecadienoic acid*	Free fatty acids	--
MWS80006	312.23	[M-H]-	9-Hydroperoxy-9Z,11E-Octadecadienoic Acid*	Free fatty acids	C14827
Lmbn005287	312.23	[M-H]-	7S,8S-DiHODE; (9Z,12Z)-(7S,8S)-Dihydroxyoctadeca-9,12-dienoic acid	Free fatty acids	C07354
pmb2804	312.23	[M-H]-	13S-Hydroperoxy-9Z,11E-octadecadienoic acid	Free fatty acids	C04717
Zmjp006969	314.078	[M+H]+	Pectolinarigenin	Flavones	--
HJAP057	314.078	[M+H]+	Dihydroxy-dimethoxyflavone	Flavones	--
mws0038	314.079	[M-H]-	Kumatakenin	Flavonols	--
Hmxp007521	314.079	[M+H]+	3’,4’-Dihydroxy-7,5’-dimethoxyflavone	Flavones	--
Lmsp008392	314.079	[M+H]+	4',5-Dihydroxy-3',5'-dimethoxyflavone	Flavones	--
Lmyn002403	314.1	[M-H]-	Mandelic acid-β-glucoside	Phenolic acids	--
Lmmn002179	314.1	[M-H]-	Methyl salicylate-2-O-glucoside	Phenolic acids	--
Cmzp002057	314.1	[M+H]+	6-O-Acetylarbutin	Phenolic acids	--
Qmzp101840	314.152	[M+H]+	Epoxyaurapten	Coumarins	--
Lmbn005487	314.246	[M-H]-	12,13-DHOME; (9Z)-12,13-Dihydroxyoctadec-9-enoic acid	Free fatty acids	C14829
Lmbn007891	314.246	[M-H]-	Hydroxy ricinoleic acid	Free fatty acids	--
MWSmce415	314.29	[M+H]+	Cirsimaritin	Flavones	C17785
pmp000003	316.058	[M+H]+	Nepetin (5,7,3',4'-Tetrahydroxy-6-methoxyflavone)	Flavones	--
mws0066	316.058	[M-H]-	Isorhamnetin*	Flavonols	C10084
Lmdp003808	316.058	[M+H]+	Azaleatin (5-O-Methylquercetin)	Flavonols	C10022
mws0988	316.058	[M-H]-	Rhamnetin*	Flavonols	C10176
mws2627	316.058	[M+H]+	Tamarixetin (3,3',5,7-Tetrahydroxy-4'-methoxyflavone)	Flavonols	C10188
pmp001166	316.058	[M+H]+	Irilin D	Isoflavones	--
pmb2871	316.079	[M-H]-	1-O-Gentisoyl-D-glucoside	Phenolic acids	--
Lmfp001509	316.079	[M+H]+	1-O-Galloyl-rhamnose	Phenolic acids	--
pmn001367	316.079	[M-H]-	Protocatechuic acid-4-O-glucoside	Phenolic acids	--
Lmsp009013	316.095	[M+H]+	4',6-Dihydroxy-5,7-dimethoxyflavanone	Flavanones	C14969
Hmtn001120	316.116	[M-H]-	5-(2-Hydroxyethyl)-2-O-glucosylphenol	Phenolic acids	--
pmp001100	317.126	[M+H]+	7,8-Dimethoxyplatydesmine	Quinoline alkaloids	--
pmb2221	317.293	[M+H]+	4-Hydroxysphinganine	Sphingolipids	C12144
mws0744	320.053	[M-H]-	Dihydromyricetin (Ampelopsin)	Flavanonols	C02906
pmb0751	320.09	[M+H]+	Trans-5-O-(p-Coumaroyl)shikimate	Phenolic acids	C02947
mws0582	321.099	[M+H]+	S-(Methyl)glutathione	Amino acids and derivatives	C11347
pmb0235	322.084	[M+H]+	O-Feruloyl coumarin	Coumarins	--
Qmgp082711	323.116	[M+H]+	5-Hydroxynoracronycine	Alkaloids	--
pme3188	324.036	[M-H]-	Uridine 5'-monophosphate	Nucleotides and derivatives	C00105
Hmqp006023	324.266	[M+H]+	Ethyl 9-Hydroxy-10,12-octadecadienoic acid	Free fatty acids	--
Qmgp082713	325.131	[M+H]+	Junosine	Alkaloids	--
mws0983	325.298	[M+H]+	N-Oleoylethanolamine	Alkaloids	C20792
Zmzn001549	326.1	[M-H]-	4-O-beta-D-glucosyl-4-coumaric acid	Phenolic acids	C04415
Lmsn003111	326.1	[M-H]-	1-O-p-Coumaroyl-β-D-glucose	Phenolic acids	C16827
Zmhn002301	326.1	[M-H]-	p-Coumaric acid-4-O-glucoside	Phenolic acids	C06739
Hmhn003067	326.1	[M-H]-	Phenylpropionic acid-O-β-D-glucopyranoside	Phenolic acids	--
Jmwn002494	326.1	[M-H]-	(2E)-3-[4-(β-D-glucopyranoside)-phenylacrylic]-acid	Phenolic acids	--
pmn001419	326.1	[M-H]-	1-O-[(E)-p-Coumaroyl]-D-glucose	Phenolic acids	--
Lmqn000351	326.121	[M-H]-	Rutinose	Saccharides and Alcohols	C08247
MWSslk111	326.43	[M+H]+	Hydroquinine	Quinoline alkaloids	--
Smcp000882	327.132	[M+H]+	N-benzoyl-2-aminoethyl-β-D-glucopyranoside	Others	--
Hmxp006108	328.095	[M+H]+	3-Hydroxy-5,7,8-trimethoxyflavone	Flavones	--
pmn001690	328.152	[M-H]-	3-Hydroxy-4-isopropylbenzylalcohol-3-O-glucoside	Phenolic acids	--
pmp001044	328.152	[M+H]+	Jasminoside C	Monoterpenoids	--
pmn001691	328.225	[M-H]-	9,12,13-Trihydroxy-10,15-octadecadienoic acid	Free fatty acids	--
mws0884	329.053	[M-H]-	Cyclic 3',5'-Adenylic acid	Nucleotides and derivatives	C00575
mws0917	330.074	[M-H]-	3,7-Di-O-methylquercetin	Flavonols	C01265
Hmhp005160	330.074	[M+H]+	Rehderianin I	Flavonols	--
Lmjn007168	330.074	[M-H]-	Quercetin-3,3'-dimethyl ether	Flavonols	--
pmp000004	330.074	[M+H]+	4',5,7-Trihydroxy-3',6-dimethoxyflavone (Jaceosidin)	Flavones	--
Lmjp005016	330.074	[M+H]+	Cirsiliol (3',4',5-Trihydroxy-6,7-Dimethoxyflavone)	Flavanones	C10033
Zmhn001883	330.095	[M-H]-	Vanillic acid-4-O-glucoside	Phenolic acids	--
Lmmn003663	330.095	[M-H]-	5-Glucosyloxy-2-Hydroxybenzoic Acid methyl ester	Phenolic acids	--
Lmsp011053	330.11	[M+H]+	7-Hydroxy-2',5,8-Trimethoxyflavanone	Flavanones	--
pmp001045	330.131	[M+H]+	Bartsioside	Others	--
pmn001517	330.131	[M-H]-	3,4,5-Trimethoxyphenyl-1-O-Glucoside	Phenolic acids	--
Hmqn003054	330.24	[M-H]-	9,10,11-Trihydroxy-12-octadecenoic acid*	Free fatty acids	--
pmn001694	330.241	[M-H]-	9,10,13-Trihydroxy-11-Octadecenoic Acid*	Free fatty acids	C14835
pmp001284	330.277	[M+H]+	Monopalmitin	Glycerol ester	--
pme3184	331.068	[M+H]+	2'-Deoxyadenosine-5'-monophosphate	Nucleotides and derivatives	C00360
pmb0789	331.127	[M+H]+	Pyridoxine-5'-O-glucoside	Vitamin	C03996
pmc0066	332.052	[M+H]+	2'-Deoxyinosine-5'-monophosphate	Nucleotides and derivatives	C06196
Lmpn007255	332.053	[M-H]-	Patuletin (Quercetagetin-6-methyl ether)	Flavonols	C10118
mws1003	332.053	[M-H]-	Laricitrin	Flavonols	C12633
pmn001518	332.074	[M-H]-	1-O-Galloyl-β-D-glucose	Phenolic acids	C01158
Lmsp008443	332.09	[M+H]+	3,3',5-Trihydroxy-4',7-dimethoxyflavanone	Flavanones	--
Lmmn003088	332.111	[M-H]-	2,6-Dimethoxyhydroquinone-1-O-glucoside	Others	--
Lmmn001294	332.111	[M-H]-	Koaburaside	Phenolic acids	--
Jmwn002117	332.111	[M-H]-	2-(3,4-dihydroxyphenyl)ethanediol 1-O-β-D-glucopyranoside	Phenolic acids	--
pma6460	338.1	[M-H]-	4-O-p-Coumaroylquinic acid	Phenolic acids	C10441
MWSmce310	338.4	[M+H]+	Bergamottin	Coumarins	C22152
Zmyn000083	339.996	[M-H]-	D-Glucose 1,6-bisphosphate	Saccharides and Alcohols	C01231
mws1015	340.079	[M-H]-	Esculin (6,7-DihydroxyCoumarin-6-glucoside)	Coumarins	C09264
Lmbn001162	340.079	[M-H]-	Esculetin-7-O-glucoside	Coumarins	--
pmp000524	341.163	[M+H]+	Phellodendrine	Isoquinoline alkaloids	C17046
Lmsn002548	342.095	[M-H]-	1-O-Caffeoyl-β-D-glucose	Phenolic acids	C10433
Jmwn002620	342.095	[M-H]-	Vanillic Acid-4-O-Glucuronide	Phenolic acids	--
MWSHY0118	342.11	[M+H]+	5,6,7,4'-Tetramethoxyflavone*	Flavones	C14472
MWSHY0128	342.11	[M+H]+	6-Demethoxytangeretin*	Flavones	--
mws1080	342.116	[M-H]-	Galactinol*	Saccharides and Alcohols	C01235
Lmsn000381	342.116	[M-H]-	D-Maltose*	Saccharides and Alcohols	C01971
mws0264	342.116	[M-H]-	D-Trehalose*	Saccharides and Alcohols	C01083
pme0519	342.116	[M-H]-	D-Sucrose*	Saccharides and Alcohols	C00089
mws5038	342.116	[M-H]-	Isomaltulose*	Saccharides and Alcohols	C01742
mws1333	342.116	[M-H]-	Melibiose*	Saccharides and Alcohols	C05402
mws0906	342.131	[M-H]-	coniferyl alcohol-4-O-glucoside (Coniferin)	Phenolic acids	C00761
MWSmce203	342.3	[M-H]-	D-(+)-Cellobiose*	Saccharides and Alcohols	--
Hmhp005846	344.09	[M+H]+	Tenaxin I	Flavones	--
MWSHY0054	344.09	[M+H]+	Eupatorin*	Flavones	--
Lmjn005592	344.09	[M-H]-	Cirsilineol (4',5-Dihydroxy-3',6,7-trimethoxyflavone)	Flavanones	C10032
pmp000006	344.09	[M+H]+	Eupatilin (5,7-Dihydroxy-3',4',6-Trimethoxyflavone)*	Flavones	C10040
mws1474	344.09	[M+H]+	5,7-Dihydroxy-3',4',5'-trimethoxyflavone	Flavones	C19807
Zmln000899	344.111	[M-H]-	Syringaldehyde-4-O-glucoside	Phenolic acids	--
Lmmn000774	344.111	[M-H]-	Dihydrocaffeoylglucose	Phenolic acids	--
HJAP058	344.125	[M+H]+	5,6,7,4'-Tetramethoxyflavanone	Flavanones	C15118
MWS1983	344.132	[M-H]-	Maltitol	Saccharides and Alcohols	--
pmb0801	345.106	[M+H]+	4-Pyridoxic acid-O-glucoside	Vitamin	--
Hmcp003223	346.069	[M+H]+	Limocitrin (5,7,4'-trihydroxy-8,3'-dimethoxyflavonol)	Flavonols	--
mws1002	346.069	[M-H]-	Syringetin	Flavonols	C11620
Hmgp003163	346.07	[M+H]+	3,3',5,7-Tetrahydroxy-4',6-Dimethoxyflavone; (Laciniatin)	Flavonols	--
Lmtn000940	346.09	[M-H]-	1-O-(3,4-Dihydroxy-5-methoxy-benzoyl)-glucoside	Phenolic acids	--
Lmsp009245	346.105	[M+H]+	3',5-Dihydroxy-4',6,7-Trimethoxyflavanone	Flavanones	--
Lmgn002933	346.106	[M-H]-	5,7-Dihydroxy-2',3',4'-trimethoxydihydroisoflavone	Dihydroisoflavones	--
Lmyp003381	346.126	[M+H]+	3,4,5-Trimethoxyphenyl-1-O-β-D-glucopyranoside	Phenolic acids	--
pmb0981	347.063	[M+H]+	Adenosine 5'-monophosphate	Nucleotides and derivatives	C00020
pmb0532	348.047	[M+H]+	Inosine 5'-monophosphate	Nucleotides and derivatives	C00130
Lmhp011562	352.261	[M+H]+	1-α-Linolenoyl-glycerol*	Glycerol ester	--
Lmhp011388	352.261	[M+H]+	2-α-Linolenoyl-glycerol*	Glycerol ester	--
Zmnn011624	353.126	[M-H]-	Honyumine	Quinoline alkaloids	--
HX1364	354.095	[M+H]+	isoscopoletin-glucoside	Coumarins	--
MWSmce024	354.095	[M+H]+	Scopoletin-7-O-glucoside (Scopolin)*	Coumarins	C01527
mws2108	354.095	[M-H]-	Cryptochlorogenic acid (4-O-caffeoylquinic acid)*	Phenolic acids	--
mws0178	354.095	[M-H]-	Chlorogenic acid (3-O-caffeoylquinic acid)*	Phenolic acids	C00852
pme1816	354.095	[M-H]-	Neochlorogenic acid (5-O-caffeoylquinic acid)*	Phenolic acids	C17147
Qmzp101823	354.11	[M+H]+	Hinokinin	Lignans	--
Lhzp102808	354.11	[M+H]+	Sesamin	Lignans	C10882
Lmhp112042	354.277	[M+H]+	1-Linoleoylglycerol*	Glycerol ester	--
Lmhp012042	354.277	[M+H]+	2-Linoleoylglycerol*	Glycerol ester	--
Zmnn011234	355.142	[M-H]-	Buntanine	Quinoline alkaloids	C10653
Lmsn003318	356.111	[M-H]-	1-O-Feruloyl-β-D-glucose	Phenolic acids	C17759
pmp000008	358.105	[M+H]+	5-Hydroxy-6,7,3',4'-tetramethoxyflavone*	Flavones	--
Lmsp010393	358.105	[M+H]+	Eupatorin-5-methylether (3'-hydroxy-5,6,7,4'-tetramethoxyflavone)	Flavones	--
pmp000601	358.105	[M+H]+	Chryso obtusin	Anthraquinone	C17669
Zmjp010694	358.105	[M+H]+	5-Hydroxy-3,7,3',4'-tetramethoxyflavone (Retusin)*	Flavones	--
HJAP060	358.105	[M+H]+	Gardenin B	Flavones	--
pmp000110	358.105	[M+H]+	7-Hydroxy-3,5,6,8-tetramethoxyflavone*	Flavones	--
Lmjp007279	358.105	[M+H]+	Penduletin 4'-Methyl Ether (5-Hydroxy-3,6,7,4'-Tetramethoxyflavone)	Flavones	--
mws1526	358.126	[M+H]+	sweroside	Monoterpenoids	C17071
pme0085	360.084	[M-H]-	Rosmarinic acid	Phenolic acids	C01850
Lmxn007955	360.085	[M-H]-	Sudachitin*	Flavones	--
Lmxn007456	360.085	[M-H]-	Acerosin*	Flavones	C09982
pmb3107	360.106	[M-H]-	Glucosyringic acid	Phenolic acids	--
Lmsp010098	360.121	[M+H]+	5-Hydroxy-6,7,3',4'-tetramethoxyflavanone	Flavanones	--
Hmmn003964	360.142	[M-H]-	7-Deoxyloganic acid	Monoterpenoids	C11636
pmb0998	363.058	[M+H]+	Guanosine 5'-monophosphate	Nucleotides and derivatives	C00144
Lmfn005486	366.005	[M-H]-	Kaempferol-3-O-sulfonate	Flavonols	--
Lmgp003270	368.074	[M+H]+	scopoletin-7-O-glucuronide	Coumarins	--
pma0104	368.09	[M+H]+	N-Sinapoylhydroxycoumarin	Coumarins	--
pma3724	368.111	[M+H]+	1-O-Feruloylquinic acid	Phenolic acids	--
Ymjm000141	368.111	[M+H]+	4-O-Caffeoylquinic acid methyl ester	Phenolic acids	--
mws0179	368.111	[M-H]-	Chlorogenic acid methyl ester	Phenolic acids	--
Hmhn004708	368.111	[M-H]-	Cnidioside A	Coumarins	--
Lmyn002540	369.106	[M-H]-	Dioxindole-3-acetyl-3-O-glucoside	Plumerane	--
Lhhp102922	370.142	[M+H]+	Fargesin	Lignans	C16957
pmb3317	372.106	[M-H]-	Quinacyl syringic acid	Phenolic acids	--
pmn001695	372.106	[M-H]-	Trihydroxycinnamoylquinic acid	Phenolic acids	--
MWSHY0027	372.121	[M+H]+	Tangeretin (4',5,6,7,8-Pentamethoxyflavone)*	Flavones	C10190
mws1313	372.121	[M+H]+	Sinensetin (5,6,7,3',4'-pentamethoxyflavone)*	Flavones	C10186
Lmsp010424	372.121	[M+H]+	3,4',5,6,7-Pentamethoxyflavone	Flavones	--
pmp001076	372.121	[M+H]+	Isosinensetin	Flavones	--
Hmhp008730	372.157	[M+H]+	6',7'-Dihydroxybergamottin	Coumarins	C22156
Zmhp004269	374.1	[M+H]+	Skullcapflavone II	Flavones	C10183
Hmmp007513	374.1	[M+H]+	5,7-Dihydroxy-6,3',4',5'-tetramethoxyflavone (Arteanoflavone)*	Flavones	--
Zmjp009119	374.1	[M+H]+	5,4′-Dihydroxy-3,6,7,3′-tetramethoxyflavone*	Flavones	--
MWSHY0152	374.1	[M+H]+	Casticin (5,3'-Dihydroxy-3,6,7,4'-Tetramethoxyflavone)	Flavones	--
pmp000695	374.121	[M+H]+	Swertiamarin	Monoterpenoids	C09800
Lmjp003722	374.124	[M+H]+	2'-Hydroxy-3,4,5,4',6'-pentamethoxychalcone	Chalcones	--
Lmsp009394	374.137	[M+H]+	3',4',5,6,7-Pentamethoxyflavanone*	Flavanones	--
Hmxp007703	374.137	[M+H]+	5,7,8,3’,4’-Pentamethoxyflavanone*	Flavones	--
mws0232	376.138	[M+H]+	Riboflavin (Vitamin B2)	Vitamin	C00255
pme3337	383.108	[M+H]+	Succinyladenosine	Nucleotides and derivatives	--
Lmjp003090	384.106	[M+H]+	Isofraxidin-7-O-glucoside	Coumarins	--
pme1286	384.122	[M+H]+	S-(5'-Adenosy)-L-homocysteine	Amino acids and derivatives	C00021
HJN003	386.122	[M-H]-	1-O-Sinapoyl-D-glucose	Phenolic acids	C01175
Lmwp102812	386.194	[M+H]+	Austroside B	Others	--
Lmqp003013	386.194	[M+H]+	Citroside A	Terpene	--
pmp001161	388.116	[M+H]+	5-Hydroxyauranetin	Flavonols	--
Smhp007666	388.116	[M+H]+	ageconyflavone C	Flavones	--
Jmbp006554	388.116	[M+H]+	ethyl rosmarinate	Phenolic acids	--
mws1565	388.137	[M+H]+	Geniposide	Monoterpenoids	C09781
Lmzn001582	388.174	[M-H]-	5'-Glucosyloxyjasmanic acid	Phenolic acids	--
MWSslk185	388.368	[M+H]+	Demethylnobiletin	Flavones	--
Jmbp005434	390.095	[M+H]+	Gardenin E	Flavones	--
Lmqp007445	390.095	[M+H]+	5,7,4'-Trihydroxy-3,6,3',5'-Tetramethoxyflavone	Flavones	--
Lmwp011196	390.277	[M+H]+	Bis(2-ethylhexyl)phthalate	Phenolic acids	C03690
pmb0489	396.19	[M+H]+	N-Glucosyl-p-coumaroylputrescine	Phenolamine	--
MWStz103	398.137	[M+H]+	S-(5'-Adenosyl)-L-methionine	Amino acids and derivatives	C00019
pmc0281	399.139	[M+H]+	Ribosyladenosine	Nucleotides and derivatives	--
Lmhn002573	400.101	[M-H]-	Sinapoylglucuronic acid	Phenolic acids	--
Yynp000007	400.246	[M-H]-	1β-D-glucopyranosyloxy-6α-hydroxyeucalyptus-4(15)-ene	Others	--
MWSHY0018	402.131	[M+H]+	Nobiletin (5,6,7,8,3',4'-Hexamethoxyflavone)	Flavones	C10112
Qmzp101822	402.132	[M+H]+	Zanthplanispine	Lignans	--
Cmjn004337	402.153	[M-H]-	Benzyl-(2''-O-xylosyl)glucoside	Phenolic acids	--
Lmwp102813	402.189	[M+H]+	Austroside A	Others	--
pme3007	404.002	[M-H]-	Uridine 5'-diphosphate	Nucleotides and derivatives	C00015
Jmbp005971	404.111	[M+H]+	Gardenin C	Flavones	--
Lmjp003402	404.147	[M+H]+	2'-Hydroxy-3,4,5,3',4',6'-hexamethoxychalcone	Chalcones	--
pmp000114	404.147	[M+H]+	5,6,7,8,3',4'-Hexamethoxyflavanone	Flavanones	--
HX1422	407.122	[M+H]+	Haplopine-glucoside	Alkaloids	--
Lmlp002038	408.13	[M+H]+	Glycohaplopine	Quinoline alkaloids	--
pmd0152	410.243	[M-H]-	LysoPA 16:0 (2n isomer)*	Glycerol ester	--
pmd0153	410.243	[M-H]-	LysoPA 16:0*	Glycerol ester	C04036
pmb2165	411.239	[M+H]+	LysoPC 10:0	LPC	--
Hmhp002580	412.133	[M+H]+	Methylpicraquassioside A	Coumarins	--
HJAP012	418.09	[M+H]+	Luteolin-8-C-arabinoside	Flavonoid carbonoside	--
pmp000115	418.126	[M+H]+	Monohydroxy-hexamethoxyflavone	Flavones	--
pmn001551	418.126	[M-H]-	Natsudaidain (3-Hydroxy-3',4',5,6,7,8-hexamethoxyflavone)	Flavonols	--
MWS20152	418.163	[M-H]-	syringaresinol	Lignans	C10889
mws2523	422.083	[M-H]-	Trehalose 6-phosphate*	Saccharides and Alcohols	C00689
mws1089	422.083	[M-H]-	Sucrose-6-phosphate*	Saccharides and Alcohols	--
pmb0864	425.254	[M+H]+	LysoPE 14:0*	LPE	--
Lmhp008337	425.254	[M+H]+	LysoPE 14:0(2n isomer)*	LPE	--
mad1424	426.043	[M+H]+	Ditartaroyl-hydroxycoumarin	Coumarins	--
pme2117	427.029	[M-H]-	Adenosine 5'-diphosphate	Nucleotides and derivatives	C00008
pmp000413	432.106	[M+H]+	Genistein-8-C-glucoside	Isoflavones	C10420
MWSHY0189	432.106	[M+H]+	Apigenin-7-O-glucoside(Cosmosiin)*	Flavones	C04608
Lmgp004731	432.106	[M+H]+	Genistein-7-O-galactoside	Isoflavones	--
MWSHY0181	432.106	[M+H]+	vitexin*	Flavonoid carbonoside	--
MWSHY0008	432.106	[M+H]+	Isovitexin	Flavonoid carbonoside	--
mws1434	432.106	[M-H]-	Apigenin-6-C-glucoside (Isovitexin)*	Flavonoid carbonoside	C01714
Zmdn004052	432.106	[M-H]-	Aloe emodin-1-O-glucoside	Anthraquinone	--
MWS20148	432.106	[M+H]+	Apigenin-3'-O-α-D-glucopyranoside	Flavones	--
pmp000117	432.142	[M+H]+	3,5,6,7,8,3',4'-Heptamethoxyflavone	Flavonols	--
Lmtn002324	432.163	[M-H]-	Benzyl-(2''-O-glucosyl)glucoside	Phenolic acids	C17564
Lmdp003509	434.085	[M+H]+	Quercetin-3-O-xyloside (Reynoutrin)	Flavonols	--
Lmlp006175	434.121	[M+H]+	Isosalipurposide (Phlorizin Chalcone)	Chalcones	C16406
mws1179	434.121	[M-H]-	Naringenin-7-O-glucoside (Prunin)	Flavanones	C09099
pma0724	434.121	[M+H]+	Naringenin-6-C-Glucoside	Flavonoid carbonoside	--
Cmzn005251	434.121	[M-H]-	6-O-Caffeoylarbutin	Phenolic acids	--
HJN090	434.121	[M-H]-	Butin-7-O-glucoside	Flavanones	--
pme1611	434.121	[M-H]-	Isohemiphloin	Flavonoid carbonoside	--
Lmfn004093	436.137	[M-H]-	Phloretin-4'-O-glucoside (Trilobatin)	Chalcones	--
Lmhp008273	437.254	[M+H]+	LysoPE 15:1(2n isomer)*	LPE	--
Lmhp008440	437.254	[M+H]+	LysoPE 15:1*	LPE	--
pmb0862	439.27	[M+H]+	LysoPC 12:0	LPC	--
Lmhp008885	439.27	[M+H]+	LysoPE 15:0(2n isomer)*	LPE	--
Lmhp009187	439.27	[M+H]+	LysoPE 15:0*	LPE	--
mad2116	442.09	[M-H]-	Bis(p-Coumaroyl)tartaric acid	Phenolic acids	--
Zmnn004810	444.215	[M-H]-	Ichangensin	Terpene	--
pme1014	444.303	[M+H]+	Menatetrenone (Vitamin K2)	Vitamin	--
Hmcp002316	448.1	[M+H]+	Isorhamnetin-3-O-arabinoside	Flavonols	--
mws0913	448.101	[M-H]-	Kaempferol-3-O-galactoside (Trifolin)*	Flavonols	C12626
mws0089	448.101	[M-H]-	Kaempferol-7-O-glucoside*	Flavonols	--
mws1299	448.101	[M+H]+	Luteolin-8-C-glucoside (orientin)*	Flavonoid carbonoside	C10114
Xmyp005654	448.101	[M+H]+	Kaempferol-4'-O-glucoside*	Flavonols	--
MWSHY0016	448.101	[M+H]+	Luteolin-6-C-glucoside (Isoorientin)*	Flavonoid carbonoside	C01821
Zmhn001905	448.101	[M-H]-	HydroxyAloe-Emodin-8-O-glucoside	Anthraquinone	--
MWSHY0104	448.101	[M+H]+	Luteolin-7-O-glucoside (Cynaroside)	Flavones	C03951
MWSHY0132	448.101	[M+H]+	Quercetin-3-O-rhamnoside(Quercitrin)	Flavonols	C01750
pmb3023	450.116	[M-H]-	Eriodictyol-8-C-glucoside	Flavanones	--
Jmgn004021	450.116	[M-H]-	6-C-Glucosyl-2-Hydroxynaringenin	Flavanones	--
MWS20145	450.116	[M+H]+	eriodictyol 7-O-β-D-glucopyranoside	Flavanones	--
mws1361	450.116	[M-H]-	Taxifolin-3-O-rhamnoside (Astilbin)	Flavanonols	C17449
Lmmn004625	450.116	[M-H]-	Dihydrokaempferol-7-O-glucoside	Flavanonols	--
Lmsp004301	450.116	[M+H]+	3',5,5',7-Tetrahydroxyflavanone-7-O-glucoside	Flavanones	--
Lmtn002796	450.116	[M-H]-	Aromadendrin-7-O-glucoside	Flavanonols	--
MWSmce674	450.7	[M+H]+	Vitamin K1	Vitamin	--
Lmhp008763	451.27	[M+H]+	LysoPE 16:1(2n isomer)*	LPE	--
Lmhp009034	451.27	[M+H]+	LysoPE 16:1*	LPE	--
Lmqn005404	452.095	[M-H]-	4-Hydroxybenzoyl-1-O-(6''-O-galloyl)glucoside	Phenolic acids	--
Hmpn005101	452.131	[M-H]-	Sieboldin	Chalcones	--
HJN041	452.131	[M-H]-	Epicatechin glucoside	Flavanols	--
pmd0160	453.286	[M+H]+	LysoPE 16:0(2n isomer)*	LPE	--
pmb0876	453.286	[M+H]+	LysoPE 16:0*	LPE	--
MWSHY0091	454.199	[M+H]+	Obacunone	Triterpene	C08775
mws4053	456.36	[M-H]-	Ursolic acid	Triterpene	C08988
pmn001700	456.36	[M-H]-	24,30-Dihydroxy-12(13)-enolupinol	Triterpene	--
pmb0464	457.143	[M+H]+	L-Aspartic acid-O-diglucoside	Amino acids and derivatives	--
mad2085	458.085	[M-H]-	Caffeoyl-p-coumaroyltartaric acid	Phenolic acids	--
pmp000579	462.116	[M+H]+	Diosmetin-7-O-galactoside	Flavanones	--
pmb2999	462.116	[M-H]-	Chrysoeriol-5-O-glucoside	Flavones	--
pmp000120	462.116	[M+H]+	Diosmetin-6-C-glucoside	Flavanones	--
Lmjp003655	462.116	[M+H]+	6-C-MethylKaempferol-3-glucoside	Flavones	--
Lmnp002845	462.116	[M+H]+	Hispidulin-8-C-glucoside	Flavonoid carbonoside	--
HJAP011	462.116	[M+H]+	Chrysoeriol-8-C-glucoside (scoparin)	Flavonoid carbonoside	--
Hmgp002189	462.118	[M+H]+	Hispidulin-7-O-Glucoside	Flavones	C17762
Lmdp003286	464.095	[M+H]+	Isohyperoside	Flavonols	--
Smgp004575	464.095	[M+H]+	Quercetin-5-O-β-D-glucoside*	Flavonols	--
Hmcn001884	464.095	[M-H]-	6-HydroxyLuteolin 5-glucoside	Flavones	--
mws0091	464.095	[M-H]-	Quercetin-3-O-glucoside (Isoquercitrin)*	Flavonols	C05623
Lmpp005784	464.095	[M+H]+	6-Methoxyquercetin-3-O-Xyloside	Flavonols	--
mws0856	464.095	[M-H]-	Quercetin-4'-O-glucoside (Spiraeoside)*	Flavonols	--
pmp001309	464.095	[M+H]+	6-Hydroxykaempferol-7-O-glucoside	Flavonols	--
Lmzp002365	464.131	[M+H]+	Hesperetin-7-O-glucoside	Flavanones	C16422
Lmhp009464	465.286	[M+H]+	LysoPE 17:1(2n isomer)*	LPE	--
Lmhp009769	465.286	[M+H]+	LysoPE 17:1*	LPE	--
Xmsn002700	466.111	[M-H]-	Taxifolin-3'-O-glucoside	Flavanonols	--
pmd0130	467.301	[M+H]+	LysoPC 14:0	LPC	--
pmp000309	468.163	[M+H]+	Cimifugin-7-O-glucoside	Others	--
Qmhp090808	468.205	[M+H]+	18-Demethylparaensidimerin C	Alkaloids	--
pme3544	470.194	[M+H]+	Limonin	Triterpene	C03514
pmp000529	470.34	[M+H]+	Melianone	Triterpene	--
Lmzp003694	472.209	[M+H]+	Obacunoic acid	Triterpene	--
Qmgp082704	472.21	[M+H]+	Deacetylnomilin	Others	--
Cmpp004946	472.21	[M+H]+	Isoobacunoic acid	Coumarins	--
pmb1912	473.166	[M+H]+	10-Formyltetrahydrofuran	Alkaloids	C00234
Lmtn001569	475.169	[M-H]-	2-Glucosyl-glucosyloxy-2-phenylacetic acid amide	Alkaloids	--
pmn001727	475.184	[M-H]-	N-(4-O-(Glucosyl)-E-feruloyl)-tyramine	Phenolamine	--
Lmhp008801	475.27	[M+H]+	LysoPE 18:3*	LPE	--
Lmhp008589	475.27	[M+H]+	LysoPE 18:3(2n isomer)*	LPE	--
Lmnp003184	476.132	[M+H]+	Cirsimaritin-8-C-glucoside	Flavonoid carbonoside	--
Hmgp001902	476.132	[M+H]+	Pectolinarigenin-7-O-glucoside	Flavones	--
pmp000172	476.132	[M+H]+	5,2'-Dihydroxy-7,8-dimethoxyflavone glycosides	Flavones	--
pmb0874	477.286	[M+H]+	LysoPE 18:2(2n isomer)*	LPE	--
pmb0881	477.286	[M+H]+	LysoPE 18:2*	LPE	--
Lmjp003295	478.111	[M+H]+	6-Methoxykaempferol-3-O-glucoside	Flavonols	--
Lmjp002906	478.111	[M+H]+	Rhamnetin-3-O-Glucoside*	Flavonols	--
Hmcp002298	478.111	[M+H]+	Limocitrin-3-O-arabinoside	Flavonols	--
Hmcp002207	478.111	[M+H]+	Isorhamnetin-7-O-glucoside (Brassicin)*	Flavonols	--
Lmcp003788	478.111	[M+H]+	Isotamarixin	Flavonols	--
Lmjp003044	478.111	[M+H]+	Isorhamnetin-3-O-Glucoside	Flavonols	--
Hmgp002036	478.112	[M+H]+	Nepetin-7-O-glucoside	Flavones	--
pmb2975	478.148	[M-H]-	Hesperetin-3'-O-glucuronide	Flavanones	--
mws1454	478.148	[M-H]-	Persicoside	Flavanones	--
pmb2260	479.301	[M+H]+	LysoPC 15:1	LPC	--
mws0289	479.301	[M+H]+	LysoPE 18:1*	LPE	--
pmb0856	479.301	[M+H]+	LysoPE 18:1(2n isomer)*	LPE	--
Lmdp002969	480.09	[M+H]+	Myricetin-3-O-galactoside	Flavonols	--
pmb0880	481.317	[M+H]+	LysoPE 18:0(2n isomer)*	LPE	--
pmb0883	481.317	[M+H]+	LysoPE 18:0*	LPE	--
pmb2319	481.317	[M+H]+	LysoPC 15:0*	LPC	--
Lmhp009129	481.317	[M+H]+	LysoPC 15:0(2n isomer)*	LPC	--
pmb3066	482.142	[M-H]-	5-O-p-Coumaroylshikimic acid O-glucoside	Phenolic acids	--
Hmyn007081	482.262	[M-H]-	LysoPG 16:1	Glycerol ester	--
Hmyn007168	484.278	[M-H]-	LysoPG 16:0	Glycerol ester	--
Qmzp101901	486.137	[M+H]+	Zanthoxyloside	Coumarins	--
pmp001089	486.189	[M+H]+	Rutaevin	Others	C08779
pmb2987	488.132	[M-H]-	Acacetin-7-O-(6''-O-acetyl)glucoside	Flavones	--
Cmpp004143	490.22	[M+H]+	Deacetylnomilinic acid	Triterpene	--
pma1303	491.301	[M+H]+	LysoPC 16:2*	LPC	--
pmb0863	491.301	[M+H]+	LysoPC 16:2(2n isomer)*	LPC	--
Lmnp002961	492.127	[M+H]+	Cirsiliol-8-C-glucoside	Flavonoid carbonoside	--
pmb0736	492.127	[M+H]+	tricin-7-O-Glucoside	Flavones	--
pmp000608	492.127	[M+H]+	Aurantio-obtusin-6-O-Glucoside	Anthraquinone	C10303
pmb0790	493.18	[M+H]+	Pyridoxine-5'-O-diglucoside	Vitamin	--
Lmhp008833	493.317	[M+H]+	LysoPC 16:1(2n isomer)*	LPC	--
pmp001270	493.317	[M+H]+	LysoPC 16:1*	LPC	--
HJAP005	494.105	[M+H]+	Laricitrin-3-O-glucoside	Flavonols	--
Lmtn002997	494.106	[M-H]-	Mearnsetin-3-O-glucoside	Flavones	--
pmd0132	495.332	[M+H]+	LysoPC 16:0(2n isomer)*	LPC	--
pmb0855	495.332	[M+H]+	LysoPC 16:0*	LPC	--
pmb3061	500.153	[M-H]-	5-O-p-Coumaroylquinic acid O-glucoside	Phenolic acids	--
pmn001642	504.09	[M-H]-	Kaempferol-3-O-(2''-O-acetyl)glucuronide	Flavonols	--
pmb3000	504.127	[M-H]-	Chrysoeriol-7-O-(6''-acetyl)glucoside	Flavones	--
Lmsn002288	504.148	[M-H]-	1-O-Caffeoyl-(6-O-glucosyl)-β-D-glucose	Phenolic acids	--
pme0500	504.169	[M-H]-	D-Melezitose*	Saccharides and Alcohols	C08243
MWSmce486	504.44	[M-H]-	Manninotriose*	Saccharides and Alcohols	C05404
Lmhp008718	505.317	[M+H]+	LysoPC 17:2	LPC	--
pmp000013	506.142	[M+H]+	Eupatilin-7-O-glucoside	Flavones	--
MWSmce668	507.18	[M-H]-	ATP	Nucleotides and derivatives	--
Lmhp009590	507.332	[M+H]+	LysoPC 17:1	LPC	--
Hmcp002187	508.121	[M+H]+	Limocitrin-3-O-galactoside*	Flavonols	--
Hmcp002399	508.121	[M+H]+	Limocitrin-3-O-glucoside*	Flavonols	--
Zmjp004852	508.122	[M+H]+	5,6,3′,4′-Tetrahydroxy-3,7-dimethoxyflavone-6-O-glucoside	Flavones	--
HJAP006	508.122	[M+H]+	Syringetin-7-O-glucoside	Flavonols	--
pmb2406	509.348	[M+H]+	LysoPC 17:0*	LPC	--
Lmhp010515	509.348	[M+H]+	LysoPC 17:0(2n isomer)*	LPC	--
pme2181	514.22	[M-H]-	Nomilin	Triterpene	C08773
Wmzn002116	516.127	[M-H]-	3,5-Dicaffeoylquinic acid	Phenolic acids	--
Lmhp010334	516.33	[M+H]+	2-Linoleoylglycerol-1-O-glucoside*	Glycerol ester	--
Lmhp010573	516.33	[M+H]+	1-Linoleoylglycerol-3-O-glucoside*	Glycerol ester	--
pmb0865	517.317	[M+H]+	LysoPC 18:3(2n isomer)*	LPC	--
pmb0854	517.317	[M+H]+	LysoPC 18:3*	LPC	--
pmp000194	518.106	[M+H]+	6''-O-Malonylgenistin	Isoflavones	C16192
Zmdp004112	518.106	[M+H]+	Genistein-7-O-(6''-malonyl)glucoside	Isoflavones	--
Hmbn002692	518.164	[M-H]-	6'-O-Feruloyl-D-sucrose	Phenolic acids	--
pmp001273	519.332	[M+H]+	LysoPC 18:2	LPC	--
pmp001251	519.332	[M+H]+	LysoPC 18:2(2n isomer)*	LPC	--
pmn001644	520.085	[M-H]-	Quercetin-3-O-(2''-acetyl)glucuronide	Flavonols	--
Li512111	520.122	[M-H]-	Isorhamnetin-3-O-(6''-acetylglucoside)	Flavonols	--
pmn001378	520.194	[M-H]-	Pinoresinol-4-O-glucoside	Lignans	C17529
Lmsp003655	520.194	[M+H]+	Dehydrodiconiferyl alcohol-gamma'-O-glucoside	Phenolic acids	--
Cmsp003083	520.194	[M+H]+	Dehydrodiconiferyl alcohol-4-O-glucoside	Others	--
Zmcp102703	520.194	[M+H]+	saikolignanoside D	Lignans	--
Lmhp010190	521.348	[M+H]+	LysoPC 18:1(2n isomer)*	LPC	--
pmp001281	521.348	[M+H]+	LysoPC 18:1*	LPC	--
pmb3041	522.101	[M-H]-	tricin-7-O-saccharic acid	Flavones	--
Lmmn002274	522.21	[M-H]-	Isolariciresinol-9'-O-glucoside	Lignans	--
Lmyn003971	522.21	[M-H]-	Dihydrodehydrodiconiferyl alcohol-4-O-β-D-glucopyranoside	Lignans	--
HX1177	523.205	[M+H]+	6-O-methyl-N-deacetylisoipecosidic acid	Alkaloids	--
pmd0136	523.364	[M+H]+	LysoPC 18:0(2n isomer)*	LPC	--
mws0126	523.364	[M+H]+	LysoPC 18:0*	LPC	--
Lmtn003096	524.226	[M-H]-	Secoisolariciresinol 4-O-glucoside	Lignans	--
Lmwn102819	528.199	[M-H]-	Rutaevin acetate	Triterpene	--
Lmhp008924	531.332	[M+H]+	LysoPC 19:3	LPC	--
Lmhn003801	532.122	[M-H]-	Feruloylsinapoyltartaric acid	Phenolic acids	--
Lmzn003953	532.231	[M-H]-	Nomilinic acid	Triterpene	--
Lmhp007840	533.348	[M+H]+	LysoPC 19:2*	LPC	--
Lmhp007598	533.348	[M+H]+	LysoPC 19:2(2n isomer)*	LPC	--
Lmmp003817	534.101	[M+H]+	Kaempferol-3-O-(6''-malonyl)glucoside	Flavonols	--
pmp001110	534.137	[M+H]+	Apigenin-6-C-xyloside-8-C-arabinoside	Flavonoid carbonoside	--
Lmtp002822	534.137	[M+H]+	Apigenin-6-C-arabinoside-8-C-xyloside	Flavonoid carbonoside	--
Lmtp002942	534.137	[M+H]+	Apigenin-6,8-di-C-arabinoside	Flavonoid carbonoside	--
Lmjp101401	534.189	[M+H]+	Bismurrangatin	Coumarins	--
Lmhp010908	535.364	[M+H]+	LysoPC 19:1	LPC	--
Zmfn000481	536.044	[M-H]-	Uridine-5'-Diphosphate-D-Xylose	Nucleotides and derivatives	C00190
HJN084	536.116	[M-H]-	Laricitrin-3-O-(6''-acetyl)glucoside	Flavonols	--
Zmdn003480	538.205	[M-H]-	Cycloolivil-6-O-glucoside	Lignans	--
Lmnn102709	538.205	[M-H]-	(-)-olivil 4'-O-bate-D-glucopyranoside	Lignans	--
Lmdn001925	538.205	[M-H]-	Olivil-4'-O-glucoside	Lignans	--
Lmhp009890	545.348	[M+H]+	LysoPC 20:3	LPC	--
pmd0147	547.364	[M+H]+	LysoPC 20:2*	LPC	--
pmd0146	547.364	[M+H]+	LysoPC 20:2(2n isomer)*	LPC	--
pmb0608	548.117	[M+H]+	Chrysoeriol-7-O-(6''-malonyl)glucoside	Flavones	--
pmp000588	548.117	[M+H]+	Diosmetin-7-O-(6''-malonyl)glucoside	Flavanones	--
Lmhp011549	549.379	[M+H]+	LysoPC 20:1	LPC	--
pma0795	550.096	[M+H]+	Tricetin-5-O-(6''-malonyl)glucoside	Flavones	--
Hmln002189	550.096	[M-H]-	Quercetin-3-O-(6''-malonyl)galactoside	Flavonols	--
pmb2979	550.132	[M-H]-	Hesperetin-7-O-(6''-malonyl)glucoside	Flavanones	--
Hmmn003659	550.132	[M-H]-	Limocitrin-7-O-(6''-Acetyl)glucoside	Flavonols	--
Zmjp005288	552.148	[M+H]+	5,2′,5′-Trihydroxy-3,7,4′-trimethoxyflavone-2′-O-glucoside	Flavones	--
Smsn003768	558.068	[M-H]-	Tamarixetin-3-O-glucoside-7-O-sulfonate	Flavonols	--
Rfmb25702	562.205	[M-H]-	Pinoresinol-4-O-(6''-acetyl)glucoside	Lignans	--
HJAP064	564.088	[M+H]+	Isorhamnetin-3-O-(6''-malonylglucoside)	Flavonols	--
Zmhp005139	564.112	[M+H]+	Tamarixetin-3-O-(6''-malonyl)glucoside	Flavonols	--
pma0760	564.112	[M+H]+	3'-O-Methyltricetin-7-O-(6''-malonyl)glucoside	Flavones	--
Zmjp003463	564.147	[M+H]+	"vitexin-2""-O-xyloside*"	Flavonoid carbonoside	--
Lmnp102580	564.148	[M+H]+	Apigenin-6-C-(2''-xylosyl)glucoside*	Flavonoid carbonoside	--
pmp000411	564.148	[M+H]+	Genistein-8-C-apiosyl(1→6)glucoside	Isoflavones	--
Lmnp202580	564.148	[M+H]+	Apigenin-8-C-(2''-xylosyl)glucoside*	Flavonoid carbonoside	--
pmp000236	564.148	[M+H]+	Isovitexin-8-O-xylcoside*	Flavonoid carbonoside	--
HJN079	564.184	[M-H]-	Pinocembrin-7-O-rutinoside*	Flavanones	--
HJN076	564.184	[M-H]-	Pinocembrin-7-O-neohesperidoside*	Flavanones	C09828
pmb2922	566.055	[M-H]-	Uridine 5'-diphospho-D-glucose	Nucleotides and derivatives	C00029
Lmtp004126	566.091	[M+H]+	Myricetin-3-O-(6''-malony)glucoside	Flavonols	--
Zmxp005470	578.127	[M+H]+	Tricin-7-O-(6''-O-malonyl)glucoside	Flavones	--
pmp000237	578.127	[M+H]+	Apigenin-6-C-(2''-glucuronyl)xyloside	Flavonoid carbonoside	--
Lmpp003930	578.142	[M+H]+	Apigenin-7-O-(6''-p-Coumaryl)glucoside	Flavones	--
pme3227	578.164	[M+H]+	vitexin-2''-O-rhamnoside*	Flavonoid carbonoside	C12628
Lmgp004474	578.164	[M+H]+	Genistein-7-O-galactoside-rhamnose	Isoflavones	--
pme0368	578.164	[M+H]+	Apigenin-7-O-rutinoside (Isorhoifolin)	Flavones	--
Lmyp004081	578.164	[M+H]+	Isovitexin-2''-O-rhamnoside*	Flavonoid carbonoside	--
Zmjp003179	580.142	[M+H]+	orientin-2''-O-xyloside	Flavonoid carbonoside	--
pmb0636	580.143	[M+H]+	orientin-7-O-arabinoside	Flavonoid carbonoside	--
pmp000238	580.143	[M+H]+	Luteolin-6-C-arabinoside-7-O-glucoside	Flavonoid carbonoside	--
mws0046	580.179	[M-H]-	Naringenin-7-O-Neohesperidoside(Naringin)*	Flavanones	C09789
mws1066	580.179	[M-H]-	Naringenin-7-O-Rutinoside(Narirutin)*	Flavanones	C09793
Lmqn001932	580.216	[M-H]-	syringaresinol-4'-O-glucoside	Lignans	C10890
Hmgp003641	592.177	[M+H]+	Chrysoeriol-6-C-rhamnoside-7-O-rhamnoside	Flavonoid carbonoside	--
Zmjp005293	592.179	[M+H]+	Robinson-7-O-Neohesperidin	Flavonols	--
pmb2936	592.179	[M-H]-	Disinapoyl glucoside	Phenolic acids	--
pmp001288	592.179	[M+H]+	Acacetin-7-O-rutinoside (Linarin)	Flavones	--
Rfmb056	592.216	[M-H]-	Medioresinol-4'-O-(6'''-acetyl)glucoside	Lignans	--
mws1290	594.137	[M-H]-	Kaempferol-3-O-(6''-p-Coumaroyl)glucoside (Tiliroside)	Flavonols	C17140
pmb2586	594.137	[M-H]-	Gallocatechin-(4α→8)-catechin	Flavanols	--
Hmjn004446	594.137	[M-H]-	Luteolin-7-O-(6''-caffeoyl)rhamnoside	Flavones	--
pmp001106	594.158	[M+H]+	vitexin-2''-O-glucoside*	Flavonoid carbonoside	C04024
MWSHY0050	594.158	[M+H]+	Kaempferol-3-O-rutinoside(Nicotiflorin)*	Flavonols	C21833
Lmnp202682	594.158	[M+H]+	5,7,4'-Trihydroxy-8-methoxyflavone-6-C-[Xylosyl-(1-2)]-glucoside	Flavonoid carbonoside	--
pme1605	594.158	[M-H]-	Kaempferol-3-O-robinobioside(Biorobin)*	Flavonols	--
Hmmp003156	594.158	[M+H]+	Isovitexin-7-O-glucoside(Saponarin)*	Flavonoid carbonoside	C08064
mws1073	594.158	[M+H]+	Apigenin-6,8-di-C-glucoside (Vicenin-2)	Flavonoid carbonoside	C10195
MWSHY0080	594.158	[M+H]+	Luteolin-7-O-neohesperidoside (Lonicerin)*	Flavones	C12630
Lmnp102682	594.158	[M+H]+	Hispidulin-8-C-(2''-O-xylosyl)glucoside	Flavonoid carbonoside	--
pmp000593	594.158	[M+H]+	Luteolin-7-O-rutinoside*	Flavones	--
Lmgp004152	594.158	[M+H]+	Diosmetin-8-C-(2''-O-arabinosyl)glucoside	Flavonoid carbonoside	--
Lmnp002413	594.158	[M+H]+	Luteolin-6-C-rhamnoside-7-O-glucoside	Flavonoid carbonoside	--
mws0791	594.195	[M-H]-	Poncirin (Isosakuranetin-7-O-neohesperidoside)	Flavanones	C09830
MWSslk254	594.52	[M+H]+	Kaempferol-3-O-glucorhamnoside*	Flavonols	--
MWSslk252	594.56	[M-H]-	Didymin	Flavanones	--
Lmyn005006	596.153	[M-H]-	"Eriodictyol-7-O-(6""-O-p-coumaroyl)glucoside"	Flavanones	--
mws1519	596.174	[M-H]-	Eriodictyol-7-O-Rutinoside (Eriocitrin)	Flavanones	C09732
Hmmn004152	596.174	[M-H]-	Neoeriocitrin	Flavones	C09805
Lmqn000780	607.082	[M-H]-	Uridine 5'-diphospho-N-acetylglucosamine	Nucleotides and derivatives	C00043
MWSHY0190	608.174	[M+H]+	Diosmetin-7-O-rutinoside (Diosmin)	Flavones	C10039
MWSslk165	608.174	[M+H]+	Diosmetin-7-O-Neohesperidoside (Neodiosmin)	Flavones	--
pmb3002	608.174	[M-H]-	Chrysoeriol-7-O-rutinoside	Flavones	--
Lmgp004217	608.174	[M+H]+	Diosmetin-8-C-(2''-O-rhamnosyl)glucoside	Flavonoid carbonoside	--
Hmgp002121	608.176	[M+H]+	Hispidulin-7-O-(6''-O-p-Coumaroyl)Glucoside	Flavones	--
mws0059	610.153	[M-H]-	Quercetin-3-O-rutinoside (Rutin)*	Flavonols	C05625
pmn001583	610.153	[M-H]-	Quercetin-3-O-robinobioside	Flavonols	--
Zmxp003107	610.153	[M+H]+	Luteolin-7,3'-di-O-glucoside	Flavones	--
Hmcp001598	610.153	[M+H]+	Isorhamnetin-3-O-(2''-O-xylosyl)glucoside	Flavonols	--
Lmjp002461	610.153	[M+H]+	Quercetin-3-O-neohesperidoside*	Flavonols	--
Lmbp002336	610.153	[M+H]+	Quercetin-3-O-(2''-O-rhamnosyl)galactoside	Flavonols	--
Lmsp004166	610.153	[M+H]+	Quercetin-3-O-glucoside-7-O-rhamnoside*	Flavonols	--
pmp000126	610.153	[M+H]+	Luteolin-6,8-di-C-glucoside*	Flavonoid carbonoside	C10102
Zmhp002409	610.153	[M+H]+	IsoLuteolin-6,8-di-C-glucoside*	Flavonoid carbonoside	--
Zmjp003031	610.153	[M+H]+	orientin-2''-O-galactoside*	Flavonoid carbonoside	--
pmb0711	610.153	[M+H]+	Quercetin-7-O-rutinoside*	Flavonols	--
Lmbp002592	610.153	[M+H]+	Kaempferol-3,7-di-O-glucoside	Flavonols	--
pmb0624	610.153	[M+H]+	Isoorientin-7-O-glucoside*	Flavonoid carbonoside	--
HJAP024	610.154	[M+H]+	Kaempferol-6,8-di-C-glucoside	Flavonoid carbonoside	--
Zmhn002032	610.189	[M-H]-	4-O-(6'-O-Glucosylcaffeoylglucosyl)-4-hydroxybenzyl alcohol	Phenolic acids	--
pme0001	610.19	[M-H]-	Hesperetin-7-O-neohesperidoside(Neohesperidin)*	Flavanones	C09806
mws0036	610.19	[M-H]-	Hesperetin-7-O-rutinoside (Hesperidin)*	Flavanones	C09755
MWS0132	612.152	[M-H]-	Oxiglutatione	Amino acids and derivatives	C00127
Rfmb26201	622.226	[M-H]-	syringaresinol-4'-O-(6''-acetyl)glucoside	Lignans	--
pmp000241	624.133	[M+H]+	Luteolin-6-C-(2''-glucuronyl)glucoside	Flavonoid carbonoside	--
HJN051	624.168	[M-H]-	Tamarixetin-3-O-rutinoside	Flavonols	--
Zmxp002867	624.168	[M+H]+	Chrysoeriol-5,7-di-O-glucoside	Flavones	--
HJAP120	624.168	[M+H]+	Rhamnetin-3-O-Rutinoside*	Flavonols	--
Lmhp003217	624.169	[M+H]+	2'-Hydoxy,5-methoxyGenistein-O-rhamnosyl-glucoside	Isoflavones	--
Lmmp002963	624.169	[M+H]+	6-C-Methylquercetin-3-O-rutinoside	Flavonols	--
Lmsp004045	624.169	[M+H]+	Isorhamnetin-3-O-glucoside-7-O-rhamnoside*	Flavonols	--
Zmhn002574	624.169	[M-H]-	Rhamnazin 3-Glucosyl-Arabinofuranoside	Flavonols	--
MWSHY0064	624.169	[M+H]+	Isorhamnetin-3-O-neohespeidoside*	Flavonols	--
Lmmp002463	624.169	[M+H]+	Sexangularetin-3-O-glucoside-7-O-rhamnoside	Flavonols	--
pmp000127	624.169	[M+H]+	Chrysoeriol-6,8-di-C-glucoside	Flavonoid carbonoside	--
Hmln002149	624.205	[M-H]-	Acteoside	Phenolic acids	C10501
Lmcn005735	624.205	[M-H]-	Methylhesperidin	Flavanones	C17393
MWSslk141	624.59	[M+H]+	Hesperidin methylchalcone	Chalcones	--
Lmsp003729	626.148	[M+H]+	Myricetin-3-O-rutinoside	Flavonols	--
pmp001311	626.148	[M+H]+	6-Hydroxykaempferol-7,6-O-Diglucoside	Flavonols	--
Hmlp003068	626.148	[M+H]+	Meratin	Flavones	--
Zmcp002666	626.148	[M+H]+	Quercetin3,7-diglucoside	Flavonols	--
pmb0618	626.185	[M+H]+	Hesperetin-8-C-glucoside-3'-O-glucoside	Flavonoid carbonoside	--
pmp000242	638.148	[M+H]+	7-MethoxyLuteolin-6-C-2''-glucuronylglucoside	Flavones	--
Lmgp005868	638.164	[M+H]+	Chrysoeriol-7-O-(6''-feruloyl)glucoside	Flavones	--
Hmgp003086	638.184	[M+H]+	Tricin-7-O-rutinoside*	Flavones	--
Lmgp004959	638.185	[M+H]+	Tricin-7-O-neohesperidoside*	Flavones	--
Hmcp001578	640.163	[M+H]+	Isorhamnetin-3,7-O-diglucoside	Flavonols	--
Lmsp003252	640.164	[M+H]+	Isorhamnetin-3-O-sophoroside	Flavonols	--
pmb2653	650.227	[M-H]-	D(+)-Melezitose O-rhamnoside	Saccharides and Alcohols	--
pmp000128	652.164	[M+H]+	Limocitrin-3-O-(3-hydroxy-3-methylglutarate)glucoside	Flavonols	--
pmb0578	654.158	[M+H]+	Luteolin-7-O-(6''-sinapoyl)glucoside	Flavones	--
Lmsp004749	654.18	[M+H]+	Syringetin-3-O-rutinoside	Flavonols	--
pmb0713	654.18	[M+H]+	tricin-7-O-(2''-O-glucosyl)glucoside	Flavones	--
Lmnp002616	654.18	[M+H]+	Cirsiliol-8-C-(2''-glucosyl)glucoside	Flavonoid carbonoside	--
pmb0530	663.109	[M+H]+	Nicotinic acid adenine dinucleotide	Nucleotides and derivatives	C00003
Hmqp003184	666.143	[M+H]+	Luteolin-7-O-(6''-malonyl)glucoside-5-O-arabinoside	Flavones	--
mws1593	666.222	[M-H]-	D-Maltotetraose	Saccharides and Alcohols	C02052
pmb0579	668.174	[M+H]+	Chrysoeriol-7-O-(6''-sinapoyl)glucoside	Flavones	--
Hmcp001579	670.175	[M+H]+	Limocitrin-3-O-sophoroside*	Flavonols	--
Hmcp001628	670.175	[M+H]+	Limocitrin-3,7-di-O-glucoside*	Flavonols	--
pmp001276	676.367	[M+H]+	1-Linolenoyl-rac-glycerol-diglucoside	Free fatty acids	--
Lmhp008513	676.367	[M+H]+	2-α-Linolenoyl-glycerol-1,3-di-O-glucoside*	Glycerol ester	--
Lmhp008744	676.367	[M+H]+	1-α-Linolenoyl-glycerol-2,3-di-O-glucoside*	Glycerol ester	--
Lmhp009190	678.383	[M+H]+	2-Linoleoylglycerol-1,3-di-O-glucoside*	Glycerol ester	--
Lmhp009384	678.383	[M+H]+	1-Linoleoylglycerol-2,3-di-O-glucoside*	Glycerol ester	--
pmb0738	698.185	[M+H]+	tricin-7-O-(2''-Sinapoyl)glucoside	Flavones	--
pmp001083	703.39	[M+H]+	Citrusin I	Alkaloids	--
pmb0706	712.149	[M+H]+	Quercetin-3-O-(6''-malonyl)glucosyl-5-O-glucoside	Flavonols	--
pmp000129	724.221	[M+H]+	Natsudaidain-3-O-(3-hydroxy-3-methylglutarate)glucoside	Flavonols	--
Hmcp001658	726.164	[M+H]+	Isorhamnetin-3-O-(6''-malonylglucoside)-7-O-glucoside	Flavonols	--
Zmlp003063	740.209	[M+H]+	Luteolin-7-O-(2''-O-rhamnosyl)rutinoside	Flavones	--
mws1035	740.216	[M+H]+	Kaempferol-3-O-robinoside-7-O-rhamnoside (Robinin)	Flavonols	C10178
pmb2991	740.216	[M-H]-	Apigenin-7-O-glucoside-4'-O-rutinoside	Flavones	--
Lmzn001875	742.232	[M-H]-	Naringenin-7-O-Rutinoside-4'-O-glucoside	Flavanones	--
pme2651	743.075	[M-H]-	NADP (Nicotinamide adenine dinucleotide phosphate)	Nucleotides and derivatives	C00006
Lmsp003161	756.211	[M+H]+	Kaempferol-3-O-sophoroside-7-O-rhamnoside*	Flavonols	--
pmb0691	756.211	[M+H]+	Isoorientin-7-O-(2''-rhamnosyl)glucoside	Flavonoid carbonoside	--
pmb0613	756.211	[M+H]+	Apigenin-6,8-di-C-glucoside-4'-O-glucoside	Flavonoid carbonoside	--
Lnrp102163	756.211	[M+H]+	Quercetin-3-O-rutinoside-7-O-rhamnoside*	Flavonols	--
pmp001105	756.211	[M+H]+	Kaempferol-3-O-neohesperidoside-7-O-glucoside*	Flavonols	--
pmb0626	756.211	[M+H]+	Apigenin-6-C-glucoside-7-O-Sophoroside	Flavonoid carbonoside	--
Xmyp004945	756.211	[M+H]+	Kaempferol-3-O-(6''-Rhamnosyl-2''-Glucosyl)Glucoside (Camelliaside A)	Flavonols	--
HJAP127	756.212	[M+H]+	Quercetin-3-O-(2''-O-Rhamnosyl)rutinoside*	Flavonols	--
pmn001505	764.435	[M-H]-	Oleanolic acid-3-O-xylosyl(1→3)glucuronide	Triterpene Saponin	--
HJAP119	770.226	[M+H]+	Rhamnetin-3-O-Rutinoside-5-O-rhamnoside*	Flavonols	--
HJAP128	770.227	[M+H]+	Isorhamnetin-3-O-rutinoside-7-O-rhamnoside*	Flavonols	--
pmb0592	770.227	[M+H]+	Chrysoeriol-7-O-rutinoside-5-O-glucoside	Flavones	--
MWSHY0122	770.227	[M+H]+	Typhaneoside	Flavones	--
Zmcn004206	772.185	[M-H]-	kaempferol-3-caffeoyldiglucoside	Flavonols	--
Lmsp002982	772.206	[M+H]+	Quercetin-3-O-sophoroside-7-O-rhamnoside	Flavonols	--
Lmmp002755	772.206	[M+H]+	Quercetin-7-O-rutinoside-4'-O-glucoside	Flavonols	--
Zmhp002640	772.206	[M+H]+	6-Hydroxykaempferol 3-Rutinoside-6-glucoside	Flavonols	--
Lmqp002170	772.206	[M+H]+	Kaempferol-3-O-sophorotrioside	Flavonols	C12635
HJAP023	772.207	[M+H]+	Kaempferol-6,8-di-C-glucoside-7-O-glucoside	Flavonoid carbonoside	--
pme2746	785.157	[M-H]-	Riboflavin 5'-Adenosine Diphosphate	Nucleotides and derivatives	C00016
Hmcp001589	786.221	[M+H]+	Isorhamnetin-3-O-rutinoside-4'-O-glucoside*	Flavonols	--
Lmsp003790	786.222	[M+H]+	Isorhamnetin-3-O-sophoroside-7-O-rhamnoside*	Flavonols	--
Lmhp003162	786.222	[M+H]+	Chrysoeriol-6,8-di-C-glucoside-4'-O-glucoside	Flavonoid carbonoside	--
mws1150	786.258	[M-H]-	Echinacoside	Phenolic acids	C10450
pmp001312	788.201	[M+H]+	6-Hydroxykaempferol-3,7,6-O-triglycoside	Flavonols	--
Hmcp001369	802.216	[M+H]+	Limocitrin-3-O-sophoroside-7-O-arabinoside	Flavonols	--
Lmmp004749	814.196	[M+H]+	Apigenin-7-O-[2''-O-(2'''-Sinapoyl)glucosyl]glucuronide	Flavones	--
pmp000130	886.274	[M+H]+	Natsudaidain-3-O-(5'-glucosyl-3-hydroxy-3-methylglutarate)glucoside	Flavonols	--
Cwjp002289	918.243	[M+H]+	Luteolin-7-O-(2''''-O-rhamnosyl)sophorotrioside	Flavones	--
