# Supplementary material for: Comparative transcriptomic and metabolomic analyses reveal the delaying effect of naringin on postharvest decay in citrus fruit
Source: Front Plant Sci. 2022 Nov 30;13:1045857. doi: 10.3389/fpls.2022.1045857 (PMC9748555; doi:10.3389/fpls.2022.1045857)
Supplement: Supplementary file 1 [file DataSheet_1.zip › Data Sheet 1/Table S4.xls]

## Sheet: CK_40 DAH vs 0 DAH
Supplementary Table S4: DEGs in controled fruit (CK_40 DAH) compared with fresh-harvest (0 DAH) group
id	log2(fc)	PValue	FDR	GO Function	Description
MSYJ011630	-2.64575	0	0	GO:0003674//molecular_function;GO:0003824//catalytic activity;GO:0004553//hydrolase activity, hydrolyzing O-glycosyl compounds;GO:0004564//beta-fructofuranosidase activity;GO:0016787//hydrolase activity;GO:0016798//hydrolase activity, acting on glycosyl bonds	GAY38553.1 hypothetical protein CUMW_037560 [Citrus unshiu]
MSYJ012450	1.16628	0	0	GO:0005506//iron ion binding;GO:0016705//oxidoreductase activity, acting on paired donors, with incorporation or reduction of molecular oxygen;GO:0020037//heme binding	XP_006426678.1 cytochrome P450 71A1 [Citrus clementina]
MSYJ023290	1.14299	0	0	GO:0000166//nucleotide binding;GO:0003674//molecular_function;GO:0003824//catalytic activity;GO:0004672//protein kinase activity;GO:0004674//protein serine/threonine kinase activity;GO:0005488//binding;GO:0005515//protein binding;GO:0005524//ATP binding;GO:0008144//drug binding;GO:0016301//kinase activity;GO:0016740//transferase activity;GO:0016772//transferase activity, transferring phosphorus-c…	GAY32223.1 hypothetical protein CUMW_001230 [Citrus unshiu]
MSYJ027900	1.47438	0	0	GO:0008375//acetylglucosaminyltransferase activity;GO:0016760//cellulose synthase (UDP-forming) activity	GAY56814.1 hypothetical protein CUMW_174750 [Citrus unshiu]
MSYJ031480	-1.80137	0	0	GO:0003824//catalytic activity;GO:0003854//3-beta-hydroxy-delta5-steroid dehydrogenase activity;GO:0004043//L-aminoadipate-semialdehyde dehydrogenase activity;GO:0016616//oxidoreductase activity, acting on the CH-OH group of donors, NAD or NADP as acceptor;GO:0016757//transferase activity, transferring glycosyl groups;GO:0016844//strictosidine synthase activity;GO:0047733//CDP-glucose 4,6-dehydra…	XP_006492870.1 fatty acyl-CoA reductase 2-like isoform X1 [Citrus sinensis]
MSYJ050340	1.39366	0	0	GO:0003674//molecular_function;GO:0004833//tryptophan 2,3-dioxygenase activity;GO:0005488//binding;GO:0020037//heme binding;GO:0043167//ion binding;GO:0043169//cation binding;GO:0046872//metal ion binding;GO:0046906//tetrapyrrole binding;GO:0048037//cofactor binding;GO:0097159//organic cyclic compound binding;GO:1901363//heterocyclic compound binding	XP_006435695.1 nematode resistance protein-like HSPRO2 [Citrus clementina]
MSYJ050720	1.08893	0	0	GO:0003674//molecular_function;GO:0003676//nucleic acid binding;GO:0003677//DNA binding;GO:0003700//transcription factor activity, sequence-specific DNA binding;GO:0005488//binding;GO:0005515//protein binding;GO:0043167//ion binding;GO:0043169//cation binding;GO:0046872//metal ion binding;GO:0097159//organic cyclic compound binding;GO:1901363//heterocyclic compound binding	XP_006435753.1 zinc finger CCCH domain-containing protein 29 [Citrus clementina]
MSYJ054180	2.59058	0	0	GO:0015297//antiporter activity;GO:0022857//transmembrane transporter activity	XP_006431977.1 protein NUCLEAR FUSION DEFECTIVE 4 [Citrus clementina]
MSYJ096720	4.23784	0	0	GO:0016747//transferase activity, transferring acyl groups other than amino-acyl groups	XP_006431933.1 acylsugar acyltransferase 3 [Citrus clementina]
MSYJ106380	1.53172	0	0	GO:0002161//aminoacyl-tRNA editing activity;GO:0003674//molecular_function;GO:0003824//catalytic activity;GO:0004553//hydrolase activity, hydrolyzing O-glycosyl compounds;GO:0004564//beta-fructofuranosidase activity;GO:0004575//sucrose alpha-glucosidase activity;GO:0015926//glucosidase activity;GO:0016787//hydrolase activity;GO:0016798//hydrolase activity, acting on glycosyl bonds;GO:0090599//alp…	NP_001275813.1 acid beta-fructofuranosidase-like [Citrus sinensis]
MSYJ109900	-2.27375	0	0	GO:0030269//tetrahydromethanopterin S-methyltransferase activity	XP_006445087.1 remorin isoform X1 [Citrus clementina]
MSYJ110320	2.68464	0	0	GO:0003674//molecular_function;GO:0003824//catalytic activity;GO:0004122//cystathionine beta-synthase activity;GO:0004124//cysteine synthase activity;GO:0004794//L-threonine ammonia-lyase activity;GO:0004795//threonine synthase activity;GO:0004834//tryptophan synthase activity;GO:0005488//binding;GO:0005507//copper ion binding;GO:0008144//drug binding;GO:0008721//D-serine ammonia-lyase activity;G…	XP_006445004.1 bifunctional L-3-cyanoalanine synthase/cysteine synthase 1, mitochondrial [Citrus clementina]
MSYJ119910	-2.44772	0	0	-	XP_006482617.1 expansin-A5 [Citrus sinensis]
MSYJ137590	-1.97825	0	0	GO:0005506//iron ion binding;GO:0016705//oxidoreductase activity, acting on paired donors, with incorporation or reduction of molecular oxygen;GO:0020037//heme binding	KDO40892.1 hypothetical protein CISIN_1g009347mg [Citrus sinensis]
MSYJ140010	1.92903	0	0	-	NP_001276069.1 late embryogenesis abundant protein Lea5 [Citrus sinensis]
MSYJ150000	3.72096	0	0	GO:0003674//molecular_function;GO:0005215//transporter activity;GO:0008271//secondary active sulfate transmembrane transporter activity;GO:0008509//anion transmembrane transporter activity;GO:0015075//ion transmembrane transporter activity;GO:0015103//inorganic anion transmembrane transporter activity;GO:0015116//sulfate transmembrane transporter activity;GO:0015291//secondary active transmembran…	XP_006451103.1 probable sulfate transporter 3.5 [Citrus clementina]
MSYJ157080	1.89434	0	0	-	XP_006483370.1 uncharacterized protein LOC102623657 [Citrus sinensis]
MSYJ158930	2.02055	0	0	-	XP_006432432.1 sigma factor binding protein 1, chloroplastic [Citrus clementina]
MSYJ159090	1.43099	0	0	-	GAY58616.1 hypothetical protein CUMW_188380 [Citrus unshiu]
MSYJ159150	-3.00397	0	0	GO:0008146//sulfotransferase activity	GAY65305.1 hypothetical protein CUMW_240070 [Citrus unshiu]
MSYJ160790	1.74023	0	0	GO:0003674//molecular_function;GO:0003676//nucleic acid binding;GO:0003677//DNA binding;GO:0003700//transcription factor activity, sequence-specific DNA binding;GO:0005488//binding;GO:0097159//organic cyclic compound binding;GO:1901363//heterocyclic compound binding	XP_006438726.1 NAC transcription factor 29 [Citrus clementina]
MSYJ187650	1.428	0	0	GO:0016702//oxidoreductase activity, acting on single donors with incorporation of molecular oxygen, incorporation of two atoms of oxygen	XP_006449708.1 probable 9-cis-epoxycarotenoid dioxygenase NCED5, chloroplastic [Citrus clementina]
MSYJ187920	2.34995	0	0	GO:0003674//molecular_function;GO:0003756//protein disulfide isomerase activity;GO:0003824//catalytic activity;GO:0004604//phosphoadenylyl-sulfate reductase (thioredoxin) activity;GO:0004781//sulfate adenylyltransferase (ATP) activity;GO:0005488//binding;GO:0009973//adenylyl-sulfate reductase activity;GO:0015036//disulfide oxidoreductase activity;GO:0016209//antioxidant activity;GO:0016491//oxido…	XP_006449750.1 5'-adenylylsulfate reductase 1, chloroplastic [Citrus clementina]
MSYJ194160	3.76416	0	0	GO:0005506//iron ion binding;GO:0016705//oxidoreductase activity, acting on paired donors, with incorporation or reduction of molecular oxygen;GO:0020037//heme binding	XP_006427663.1 cytochrome P450 83B1 [Citrus clementina]
MSYJ203820	1.33138	0	0	GO:0003674//molecular_function;GO:0003824//catalytic activity;GO:0004721//phosphoprotein phosphatase activity;GO:0004722//protein serine/threonine phosphatase activity;GO:0005488//binding;GO:0016787//hydrolase activity;GO:0016788//hydrolase activity, acting on ester bonds;GO:0016791//phosphatase activity;GO:0042578//phosphoric ester hydrolase activity;GO:0043167//ion binding;GO:0043169//cation bi…	XP_006425097.1 probable protein phosphatase 2C 25 [Citrus clementina]
MSYJ209690	-2.97192	0	0	GO:0015333//peptide:proton symporter activity;GO:0022857//transmembrane transporter activity	XP_006437676.1 protein NRT1/ PTR FAMILY 3.1 [Citrus clementina]
MSYJ214750	-5.7817	0	0	GO:0016747//transferase activity, transferring acyl groups other than amino-acyl groups	XP_024045173.1 shikimate O-hydroxycinnamoyltransferase-like [Citrus clementina]
MSYJ218870	1.41427	0	0	GO:0003674//molecular_function;GO:0005488//binding;GO:0043167//ion binding;GO:0043169//cation binding;GO:0046872//metal ion binding	XP_006444040.1 protein MARD1 [Citrus clementina]
MSYJ227620	2.92027	0	0	GO:0005506//iron ion binding;GO:0016705//oxidoreductase activity, acting on paired donors, with incorporation or reduction of molecular oxygen;GO:0020037//heme binding	XP_006423715.1 geraniol 8-hydroxylase [Citrus clementina]
MSYJ230890	2.96274	0	0	GO:0008168//methyltransferase activity;GO:0008170//N-methyltransferase activity;GO:0008171//O-methyltransferase activity;GO:0008276//protein methyltransferase activity;GO:0008689//3-demethylubiquinone-9 3-O-methyltransferase activity;GO:0008757//S-adenosylmethionine-dependent methyltransferase activity;GO:0046025//precorrin-6Y C5,15-methyltransferase (decarboxylating) activity	XP_006442090.1 putative methyltransferase DDB_G0268948 [Citrus clementina]
MSYJ231580	1.7965	0	0	GO:0003674//molecular_function;GO:0003824//catalytic activity;GO:0004049//anthranilate synthase activity;GO:0004842//ubiquitin-protein transferase activity;GO:0005515//protein binding;GO:0008270//zinc ion binding;GO:0016740//transferase activity;GO:0019787//ubiquitin-like protein transferase activity;GO:0046961//proton-transporting ATPase activity, rotational mechanism	ESR53026.1 hypothetical protein CICLE_v10019147mg [Citrus clementina]
MSYJ239570	-3.59062	0	0	-	XP_006420206.1 repetitive proline-rich cell wall protein 1 [Citrus clementina]
MSYJ253680	1.23011	0	0	GO:0000166//nucleotide binding;GO:0003674//molecular_function;GO:0003824//catalytic activity;GO:0004420//hydroxymethylglutaryl-CoA reductase (NADPH) activity;GO:0005488//binding;GO:0016491//oxidoreductase activity;GO:0016614//oxidoreductase activity, acting on CH-OH group of donors;GO:0016616//oxidoreductase activity, acting on the CH-OH group of donors, NAD or NADP as acceptor;GO:0036094//small …	XP_006435454.1 3-hydroxy-3-methylglutaryl-coenzyme A reductase 1 [Citrus clementina]
MSYJ254860	1.22991	0	0	GO:0003756//protein disulfide isomerase activity;GO:0015036//disulfide oxidoreductase activity;GO:0016209//antioxidant activity;GO:0016491//oxidoreductase activity	GAY42856.1 hypothetical protein CUMW_070120 [Citrus unshiu]
MSYJ261890	-2.14499	0	0	GO:0018759//methenyltetrahydromethanopterin cyclohydrolase activity	GAY36379.1 hypothetical protein CUMW_021760 [Citrus unshiu]
MSYJ262860	-2.60613	0	0	GO:0003678//DNA helicase activity;GO:0003916//DNA topoisomerase activity;GO:0003917//DNA topoisomerase type I activity;GO:0005506//iron ion binding;GO:0016705//oxidoreductase activity, acting on paired donors, with incorporation or reduction of molecular oxygen;GO:0020037//heme binding	XP_006438217.1 cytochrome P450 71B35 [Citrus clementina]
MSYJ263100	-1.66072	0	0	GO:0003674//molecular_function;GO:0003824//catalytic activity;GO:0005488//binding;GO:0016829//lyase activity;GO:0016835//carbon-oxygen lyase activity;GO:0016837//carbon-oxygen lyase activity, acting on polysaccharides;GO:0030570//pectate lyase activity;GO:0043167//ion binding;GO:0043169//cation binding;GO:0046872//metal ion binding	GAY43968.1 hypothetical protein CUMW_078660 [Citrus unshiu]
MSYJ283570	1.79638	0	0	GO:0003674//molecular_function;GO:0003676//nucleic acid binding;GO:0003677//DNA binding;GO:0005488//binding;GO:0097159//organic cyclic compound binding;GO:1901363//heterocyclic compound binding	XP_006464708.1 NAC domain-containing protein 72 [Citrus sinensis]
MSYJ287820	1.39758	0	0	GO:0003674//molecular_function;GO:0003824//catalytic activity;GO:0004175//endopeptidase activity;GO:0004222//metalloendopeptidase activity;GO:0005488//binding;GO:0008233//peptidase activity;GO:0008237//metallopeptidase activity;GO:0008270//zinc ion binding;GO:0016787//hydrolase activity;GO:0043167//ion binding;GO:0043169//cation binding;GO:0046872//metal ion binding;GO:0046914//transition metal i…	XP_006438497.1 metalloendoproteinase 3-MMP [Citrus clementina]
MSYJ112810	1.32899	1.61291e-300	8.16824e-298	GO:0000166//nucleotide binding;GO:0003674//molecular_function;GO:0003676//nucleic acid binding;GO:0003824//catalytic activity;GO:0003924//GTPase activity;GO:0004020//adenylylsulfate kinase activity;GO:0004140//dephospho-CoA kinase activity;GO:0005215//transporter activity;GO:0005260//channel-conductance-controlling ATPase activity;GO:0005319//lipid transporter activity;GO:0005488//binding;GO:0005…	XP_006444609.2 ABC transporter B family member 11 isoform X1 [Citrus clementina]
MSYJ245050	1.37199	2.1581e-294	1.06751e-291	GO:0003674//molecular_function;GO:0003676//nucleic acid binding;GO:0003677//DNA binding;GO:0003700//transcription factor activity, sequence-specific DNA binding;GO:0005488//binding;GO:0043167//ion binding;GO:0043169//cation binding;GO:0043565//sequence-specific DNA binding;GO:0046872//metal ion binding;GO:0097159//organic cyclic compound binding;GO:1901363//heterocyclic compound binding	XP_006422839.1 zinc finger protein ZAT10 [Citrus clementina]
MSYJ086130	-1.68314	2.68855e-294	1.29967e-291	GO:0004553//hydrolase activity, hydrolyzing O-glycosyl compounds	KDO62116.1 hypothetical protein CISIN_1g0115512mg [Citrus sinensis]
MSYJ033030	1.09312	9.80966e-292	4.6367e-289	GO:0004197//cysteine-type endopeptidase activity	XP_006481584.1 NDR1/HIN1-like protein 10 [Citrus sinensis]
MSYJ073850	-3.20271	1.24358e-291	5.75022e-289	GO:0008171//O-methyltransferase activity;GO:0046983//protein dimerization activity	XP_006489814.1 trans-resveratrol di-O-methyltransferase-like isoform X1 [Citrus sinensis]
MSYJ043680	1.21735	2.10246e-291	9.51477e-289	GO:0000099//sulfur amino acid transmembrane transporter activity;GO:0003674//molecular_function;GO:0005215//transporter activity;GO:0005342//organic acid transmembrane transporter activity;GO:0008509//anion transmembrane transporter activity;GO:0008514//organic anion transmembrane transporter activity;GO:0015075//ion transmembrane transporter activity;GO:0015171//amino acid transmembrane transpor…	XP_006447192.1 cystinosin homolog [Citrus clementina]
MSYJ009970	2.09152	1.00131e-289	4.43705e-287	GO:0005524//ATP binding	XP_024040041.1 FRIGIDA-like protein 5 isoform X1 [Citrus clementina]
MSYJ279300	1.89076	3.90489e-284	1.66114e-281	-	-
MSYJ189950	-1.5555	9.08294e-275	3.71527e-272	GO:0004252//serine-type endopeptidase activity;GO:0008236//serine-type peptidase activity	GAY37228.1 hypothetical protein CUMW_027460 [Citrus unshiu]
MSYJ115380	1.04434	2.16404e-274	8.68473e-272	-	XP_024045348.1 protein SENESCENCE-ASSOCIATED GENE 21, mitochondrial [Citrus clementina]
MSYJ228280	1.22085	5.13515e-274	2.02268e-271	GO:0003674//molecular_function;GO:0003676//nucleic acid binding;GO:0003677//DNA binding;GO:0003700//transcription factor activity, sequence-specific DNA binding;GO:0005488//binding;GO:0043565//sequence-specific DNA binding;GO:0097159//organic cyclic compound binding;GO:1901363//heterocyclic compound binding	XP_006452128.1 chitin-inducible gibberellin-responsive protein 1 [Citrus clementina]
MSYJ279780	1.04746	1.42316e-266	5.31063e-264	GO:0003674//molecular_function;GO:0003824//catalytic activity;GO:0004148//dihydrolipoyl dehydrogenase activity;GO:0004355//glutamate synthase (NADPH) activity;GO:0004362//glutathione-disulfide reductase activity;GO:0004499//N,N-dimethylaniline monooxygenase activity;GO:0004791//thioredoxin-disulfide reductase activity;GO:0005488//binding;GO:0005506//iron ion binding;GO:0008198//ferrous iron bindi…	XP_006425219.1 thioredoxin reductase NTRB [Citrus clementina]
MSYJ210530	1.02085	2.61898e-265	9.60441e-263	GO:0008194//UDP-glycosyltransferase activity	KDO60137.1 hypothetical protein CISIN_1g012543mg [Citrus sinensis]
MSTRG.20150	-1.98282	8.62609e-258	3.00782e-255	GO:0035251//UDP-glucosyltransferase activity	7-deoxyloganetin glucosyltransferase [Citrus clementina]
MSYJ027840	2.17393	1.4149e-257	4.85401e-255	GO:0000166//nucleotide binding;GO:0003674//molecular_function;GO:0003824//catalytic activity;GO:0004672//protein kinase activity;GO:0004674//protein serine/threonine kinase activity;GO:0004709//MAP kinase kinase kinase activity;GO:0005488//binding;GO:0005524//ATP binding;GO:0008144//drug binding;GO:0016301//kinase activity;GO:0016740//transferase activity;GO:0016772//transferase activity, transfe…	XP_006447587.1 mitogen-activated protein kinase kinase kinase 18 [Citrus clementina]
MSYJ043370	1.25043	7.49954e-257	2.53199e-254	GO:0003674//molecular_function;GO:0003676//nucleic acid binding;GO:0003677//DNA binding;GO:0003700//transcription factor activity, sequence-specific DNA binding;GO:0005488//binding;GO:0097159//organic cyclic compound binding;GO:1901363//heterocyclic compound binding	XP_024047707.1 ethylene-responsive transcription factor 9 [Citrus clementina]
MSYJ233260	-3.01669	3.03019e-256	1.00706e-253	GO:0003674//molecular_function;GO:0003824//catalytic activity;GO:0004373//glycogen (starch) synthase activity;GO:0004497//monooxygenase activity;GO:0005488//binding;GO:0005506//iron ion binding;GO:0016491//oxidoreductase activity;GO:0016705//oxidoreductase activity, acting on paired donors, with incorporation or reduction of molecular oxygen;GO:0016712//oxidoreductase activity, acting on paired d…	KDO76250.1 hypothetical protein CISIN_1g037522mg [Citrus sinensis]
MSYJ047540	-1.35379	5.68334e-254	1.85976e-251	GO:0000166//nucleotide binding;GO:0003674//molecular_function;GO:0003824//catalytic activity;GO:0004611//phosphoenolpyruvate carboxykinase activity;GO:0004612//phosphoenolpyruvate carboxykinase (ATP) activity;GO:0005488//binding;GO:0005524//ATP binding;GO:0008144//drug binding;GO:0016829//lyase activity;GO:0016830//carbon-carbon lyase activity;GO:0016831//carboxy-lyase activity;GO:0017076//purine…	XP_006426191.1 phosphoenolpyruvate carboxykinase (ATP) [Citrus clementina]
MSYJ026340	1.58444	1.18582e-248	3.76454e-246	GO:0003674//molecular_function;GO:0003824//catalytic activity;GO:0004553//hydrolase activity, hydrolyzing O-glycosyl compounds;GO:0016740//transferase activity;GO:0016757//transferase activity, transferring glycosyl groups;GO:0016758//transferase activity, transferring hexosyl groups;GO:0016762//xyloglucan:xyloglucosyl transferase activity;GO:0016787//hydrolase activity;GO:0016798//hydrolase acti…	XP_006432690.1 probable xyloglucan endotransglucosylase/hydrolase protein 30 [Citrus clementina]
MSYJ043970	-1.64503	1.25263e-244	3.86137e-242	GO:0015173//aromatic amino acid transmembrane transporter activity	XP_006447153.1 lysine histidine transporter 1 [Citrus clementina]
MSYJ209170	1.04337	2.04953e-243	6.22765e-241	GO:0003674//molecular_function;GO:0003824//catalytic activity;GO:0004611//phosphoenolpyruvate carboxykinase activity;GO:0008964//phosphoenolpyruvate carboxylase activity;GO:0016829//lyase activity;GO:0016830//carbon-carbon lyase activity;GO:0016831//carboxy-lyase activity	XP_006437761.1 phosphoenolpyruvate carboxylase 4 [Citrus clementina]
MSYJ124490	1.03987	8.74525e-243	2.61988e-240	GO:0003674//molecular_function;GO:0005215//transporter activity;GO:0008324//cation transmembrane transporter activity;GO:0015075//ion transmembrane transporter activity;GO:0015086//cadmium ion transmembrane transporter activity;GO:0015318//inorganic solute uptake transmembrane transporter activity;GO:0022857//transmembrane transporter activity;GO:0022890//inorganic cation transmembrane transporte…	XP_006427619.1 metal transporter Nramp6 isoform X1 [Citrus clementina]
MSYJ229690	-4.04649	4.52239e-241	1.33599e-238	GO:0008171//O-methyltransferase activity;GO:0046983//protein dimerization activity	ABP94018.1 O-methyltransferase [Citrus sinensis x Citrus reticulata]
MSYJ086340	-1.47553	1.91261e-236	5.57276e-234	-	XP_006452478.1 cold and drought-regulated protein CORA [Citrus clementina]
MSYJ141430	1.31741	1.8739e-235	5.38619e-233	GO:0003674//molecular_function;GO:0005488//binding;GO:0005509//calcium ion binding;GO:0005515//protein binding;GO:0043167//ion binding;GO:0043169//cation binding;GO:0046872//metal ion binding	GAY35684.1 hypothetical protein CUMW_017780 [Citrus unshiu]
MSYJ234660	1.97982	6.97974e-234	1.97945e-231	GO:0016760//cellulose synthase (UDP-forming) activity	XP_006439305.1 cellulose synthase-like protein G3 [Citrus clementina]
MSYJ206270	1.04	3.11366e-232	8.71415e-230	GO:0003674//molecular_function;GO:0003676//nucleic acid binding;GO:0003700//transcription factor activity, sequence-specific DNA binding;GO:0005488//binding;GO:0043167//ion binding;GO:0043169//cation binding;GO:0046872//metal ion binding;GO:0097159//organic cyclic compound binding;GO:1901363//heterocyclic compound binding	XP_006424755.1 zinc finger protein ZAT12 [Citrus clementina]
MSYJ284620	1.03042	7.02444e-230	1.91551e-227	GO:0003700//transcription factor activity, sequence-specific DNA binding	XP_006451782.1 ethylene-responsive transcription factor 4 [Citrus clementina]
MSYJ262130	1.04596	1.62221e-227	4.36763e-225	GO:0003674//molecular_function;GO:0003743//translation initiation factor activity;GO:0003824//catalytic activity;GO:0004650//polygalacturonase activity;GO:0005525//GTP binding;GO:0008233//peptidase activity;GO:0008234//cysteine-type peptidase activity;GO:0008238//exopeptidase activity;GO:0008242//omega peptidase activity;GO:0016787//hydrolase activity;GO:0016920//pyroglutamyl-peptidase activity;G…	XP_006438336.1 uncharacterized protein LOC18044446 isoform X1 [Citrus clementina]
MSYJ140100	1.96547	2.09524e-226	5.57071e-224	-	XP_006419529.1 uncharacterized protein LOC18032855 [Citrus clementina]
MSYJ100900	-1.67465	1.43691e-225	3.77321e-223	-	XP_006429095.1 expansin-A4 [Citrus clementina]
MSYJ253440	3.95078	1.7413e-225	4.51675e-223	GO:0003674//molecular_function;GO:0004553//hydrolase activity, hydrolyzing O-glycosyl compounds;GO:0005488//binding;GO:0005509//calcium ion binding;GO:0005515//protein binding;GO:0043167//ion binding;GO:0043169//cation binding;GO:0046872//metal ion binding	XP_006494431.1 calcium-binding protein CML39-like [Citrus sinensis]
MSYJ079790	-1.43657	2.18016e-225	5.58699e-223	GO:0003674//molecular_function;GO:0005488//binding;GO:0020037//heme binding;GO:0046906//tetrapyrrole binding;GO:0048037//cofactor binding;GO:0097159//organic cyclic compound binding;GO:1901363//heterocyclic compound binding	GAY40920.1 hypothetical protein CUMW_055500 [Citrus unshiu]
MSYJ066500	1.09327	1.85254e-223	4.69089e-221	GO:0003674//molecular_function;GO:0003824//catalytic activity;GO:0004842//ubiquitin-protein transferase activity;GO:0005515//protein binding;GO:0016740//transferase activity;GO:0019787//ubiquitin-like protein transferase activity;GO:0046961//proton-transporting ATPase activity, rotational mechanism	XP_006472298.1 U-box domain-containing protein 4-like [Citrus sinensis]
MSYJ016280	1.14869	5.65783e-221	1.39933e-218	GO:0016757//transferase activity, transferring glycosyl groups	KDO45918.1 hypothetical protein CISIN_1g008862mg [Citrus sinensis]
MSYJ062770	1.29131	1.22061e-220	2.98418e-218	GO:0003743//translation initiation factor activity	XP_006452372.1 protein translation factor SUI1 homolog 1 [Citrus clementina]
MSYJ136120	-1.59362	7.63958e-215	1.84652e-212	GO:0003674//molecular_function;GO:0003824//catalytic activity;GO:0003993//acid phosphatase activity;GO:0005488//binding;GO:0016787//hydrolase activity;GO:0016788//hydrolase activity, acting on ester bonds;GO:0016791//phosphatase activity;GO:0042578//phosphoric ester hydrolase activity;GO:0043167//ion binding;GO:0043169//cation binding;GO:0046872//metal ion binding	XP_006448085.1 purple acid phosphatase 8 [Citrus clementina]
MSYJ229300	1.10393	5.42461e-213	1.29642e-210	GO:0003674//molecular_function;GO:0003824//catalytic activity;GO:0004842//ubiquitin-protein transferase activity;GO:0005488//binding;GO:0008270//zinc ion binding;GO:0016740//transferase activity;GO:0019787//ubiquitin-like protein transferase activity;GO:0043167//ion binding;GO:0043169//cation binding;GO:0046872//metal ion binding;GO:0061630//ubiquitin protein ligase activity;GO:0061659//ubiquitin…	GAY49176.1 hypothetical protein CUMW_117250 [Citrus unshiu]
MSYJ020480	1.20069	1.56058e-212	3.68818e-210	GO:0005216//ion channel activity	XP_006424654.1 tetraspanin-3 [Citrus clementina]
MSYJ093810	3.32628	2.5171e-210	5.88338e-208	-	XP_006476847.1 galactinol--sucrose galactosyltransferase-like [Citrus sinensis]
MSYJ112960	-1.12167	4.76728e-210	1.10218e-207	GO:0000166//nucleotide binding;GO:0003674//molecular_function;GO:0003677//DNA binding;GO:0003824//catalytic activity;GO:0004478//methionine adenosyltransferase activity;GO:0004803//transposase activity;GO:0005488//binding;GO:0005524//ATP binding;GO:0008144//drug binding;GO:0016740//transferase activity;GO:0016765//transferase activity, transferring alkyl or aryl (other than methyl) groups;GO:0017…	XP_006492396.1 S-adenosylmethionine synthase 1 [Citrus sinensis]
MSYJ121250	1.03145	7.4364e-210	1.70078e-207	GO:0008028//monocarboxylic acid transmembrane transporter activity;GO:0015114//phosphate ion transmembrane transporter activity;GO:0015238//drug transmembrane transporter activity;GO:0015295//solute:proton symporter activity;GO:0015514//nitrite efflux transmembrane transporter activity;GO:0022857//transmembrane transporter activity;GO:0042910//xenobiotic transporter activity;GO:0051119//sugar tra…	GAY37359.1 hypothetical protein CUMW_028420, partial [Citrus unshiu]
MSYJ113000	1.39352	2.3535e-207	5.32542e-205	GO:0005215//transporter activity	ESR57828.1 hypothetical protein CICLE_v10019102mg [Citrus clementina]
MSYJ069190	-2.05633	1.95087e-206	4.36789e-204	GO:0003674//molecular_function;GO:0003924//GTPase activity;GO:0004020//adenylylsulfate kinase activity;GO:0004140//dephospho-CoA kinase activity;GO:0005260//channel-conductance-controlling ATPase activity;GO:0005319//lipid transporter activity;GO:0005524//ATP binding;GO:0005525//GTP binding;GO:0008565//protein transporter activity;GO:0009381//excinuclease ABC activity;GO:0015220//choline transmem…	XP_006482503.1 ABC transporter B family member 15-like [Citrus sinensis]
MSYJ227300	-4.58774	7.56315e-206	1.67571e-203	GO:0005506//iron ion binding;GO:0016705//oxidoreductase activity, acting on paired donors, with incorporation or reduction of molecular oxygen;GO:0020037//heme binding	XP_006423672.1 geraniol 8-hydroxylase [Citrus clementina]
MSYJ108500	-1.87401	3.22632e-202	7.00244e-200	-	XP_006445324.1 SPX domain-containing protein 3 [Citrus clementina]
MSYJ266160	-1.14021	2.15943e-199	4.59311e-197	GO:0005515//protein binding;GO:0016702//oxidoreductase activity, acting on single donors with incorporation of molecular oxygen, incorporation of two atoms of oxygen;GO:0046872//metal ion binding	XP_006494720.1 linoleate 13S-lipoxygenase 2-1, chloroplastic [Citrus sinensis]
MSYJ090510	1.91968	3.16901e-197	6.60832e-195	GO:0015238//drug transmembrane transporter activity;GO:0015297//antiporter activity;GO:0042910//xenobiotic transporter activity	XP_006437277.2 protein DETOXIFICATION 24 [Citrus clementina]
MSYJ114710	-1.57622	7.45148e-197	1.53877e-194	GO:0005506//iron ion binding;GO:0016705//oxidoreductase activity, acting on paired donors, with incorporation or reduction of molecular oxygen;GO:0020037//heme binding	XP_006437394.1 cytochrome P450 89A2 [Citrus clementina]
MSYJ174440	1.10843	2.15008e-195	4.35544e-193	-	GAY51569.1 hypothetical protein CUMW_135150 [Citrus unshiu]
MSYJ221850	-1.39063	3.41138e-195	6.84528e-193	GO:0003674//molecular_function;GO:0003824//catalytic activity;GO:0003854//3-beta-hydroxy-delta5-steroid dehydrogenase activity;GO:0003978//UDP-glucose 4-epimerase activity;GO:0008168//methyltransferase activity;GO:0008446//GDP-mannose 4,6-dehydratase activity;GO:0008460//dTDP-glucose 4,6-dehydratase activity;GO:0008712//ADP-glyceromanno-heptose 6-epimerase activity;GO:0008831//dTDP-4-dehydrorhamn…	XP_006492536.1 UDP-glucuronate 4-epimerase 6 [Citrus sinensis]
MSYJ049560	-1.63556	1.88706e-193	3.7512e-191	GO:0004647//phosphoserine phosphatase activity;GO:0016787//hydrolase activity;GO:0016791//phosphatase activity;GO:0018784//(S)-2-haloacid dehalogenase activity	ESR39729.1 hypothetical protein CICLE_v10026096mg [Citrus clementina]
MSYJ118160	1.39433	3.02682e-193	5.96116e-191	GO:0000166//nucleotide binding;GO:0003677//DNA binding;GO:0003924//GTPase activity;GO:0004527//exonuclease activity;GO:0005260//channel-conductance-controlling ATPase activity;GO:0005319//lipid transporter activity;GO:0005524//ATP binding;GO:0005525//GTP binding;GO:0008565//protein transporter activity;GO:0009381//excinuclease ABC activity;GO:0015220//choline transmembrane transporter activity;GO…	XP_006490591.1 ABC transporter C family member 10-like [Citrus sinensis]
MSYJ205110	1.10417	5.72404e-193	1.11698e-190	GO:0003674//molecular_function;GO:0003824//catalytic activity;GO:0004721//phosphoprotein phosphatase activity;GO:0004722//protein serine/threonine phosphatase activity;GO:0005488//binding;GO:0016787//hydrolase activity;GO:0016788//hydrolase activity, acting on ester bonds;GO:0016791//phosphatase activity;GO:0042578//phosphoric ester hydrolase activity;GO:0043167//ion binding;GO:0043169//cation bi…	XP_006488392.1 probable protein phosphatase 2C 24 [Citrus sinensis]
MSYJ188210	-3.10373	2.76816e-192	5.35261e-190	GO:0000166//nucleotide binding;GO:0003674//molecular_function;GO:0003824//catalytic activity;GO:0004672//protein kinase activity;GO:0004674//protein serine/threonine kinase activity;GO:0004675//transmembrane receptor protein serine/threonine kinase activity;GO:0004888//transmembrane signaling receptor activity;GO:0005488//binding;GO:0005515//protein binding;GO:0005524//ATP binding;GO:0008144//dru…	XP_006449794.1 protein STRUBBELIG-RECEPTOR FAMILY 8 isoform X1 [Citrus clementina]
MSYJ049180	-1.82621	6.35173e-191	1.21713e-188	GO:0016491//oxidoreductase activity	XP_006426442.1 flavonol synthase/flavanone 3-hydroxylase [Citrus clementina]
MSYJ280780	-2.47269	1.59042e-190	3.02038e-188	-	GAY48959.1 hypothetical protein CUMW_115600 [Citrus unshiu]
MSYJ207030	-1.8818	1.60976e-188	3.03006e-186	GO:0003714//transcription corepressor activity;GO:0004857//enzyme inhibitor activity	XP_006421710.1 21 kDa protein [Citrus clementina]
MSYJ246140	-1.45645	9.91049e-188	1.84909e-185	GO:0003674//molecular_function;GO:0003824//catalytic activity;GO:0005488//binding;GO:0008168//methyltransferase activity;GO:0008171//O-methyltransferase activity;GO:0008757//S-adenosylmethionine-dependent methyltransferase activity;GO:0016740//transferase activity;GO:0016741//transferase activity, transferring one-carbon groups;GO:0042409//caffeoyl-CoA O-methyltransferase activity;GO:0043167//ion…	XP_006422984.1 caffeoyl-CoA O-methyltransferase [Citrus clementina]
MSYJ010860	-3.16575	2.58714e-187	4.78509e-185	GO:0003674//molecular_function;GO:0005215//transporter activity;GO:0015198//oligopeptide transporter activity;GO:0022857//transmembrane transporter activity	XP_006441429.1 probable metal-nicotianamine transporter YSL5 [Citrus clementina]
MSYJ262020	-2.26549	1.23476e-186	2.26408e-184	GO:0003674//molecular_function;GO:0003756//protein disulfide isomerase activity;GO:0003824//catalytic activity;GO:0004602//glutathione peroxidase activity;GO:0004791//thioredoxin-disulfide reductase activity;GO:0005215//transporter activity;GO:0008687//3,4-dihydroxyphenylacetate 2,3-dioxygenase activity;GO:0015035//protein disulfide oxidoreductase activity;GO:0015036//disulfide oxidoreductase act…	GAY36358.1 hypothetical protein CUMW_021630 [Citrus unshiu]
MSYJ007290	1.10212	2.99355e-186	5.44212e-184	GO:0005506//iron ion binding;GO:0016705//oxidoreductase activity, acting on paired donors, with incorporation or reduction of molecular oxygen;GO:0020037//heme binding	XP_024044926.1 cytochrome P450 CYP72A219 [Citrus clementina]
MSYJ239660	-1.09409	9.00126e-185	1.62252e-182	GO:0003674//molecular_function;GO:0005215//transporter activity;GO:0005315//inorganic phosphate transmembrane transporter activity;GO:0008028//monocarboxylic acid transmembrane transporter activity;GO:0008509//anion transmembrane transporter activity;GO:0015075//ion transmembrane transporter activity;GO:0015114//phosphate ion transmembrane transporter activity;GO:0015238//drug transmembrane trans…	XP_006420214.1 probable inorganic phosphate transporter 1-7 [Citrus clementina]
MSYJ125280	-2.81675	1.26976e-183	2.26956e-181	GO:0000166//nucleotide binding;GO:0003674//molecular_function;GO:0003824//catalytic activity;GO:0003941//L-serine ammonia-lyase activity;GO:0004013//adenosylhomocysteinase activity;GO:0004455//ketol-acid reductoisomerase activity;GO:0004617//phosphoglycerate dehydrogenase activity;GO:0005488//binding;GO:0016491//oxidoreductase activity;GO:0016614//oxidoreductase activity, acting on CH-OH group of…	GAY49427.1 hypothetical protein CUMW_119010 [Citrus unshiu]
MSYJ020600	1.04603	2.3162e-182	4.10547e-180	GO:0000166//nucleotide binding;GO:0003674//molecular_function;GO:0003824//catalytic activity;GO:0004672//protein kinase activity;GO:0004674//protein serine/threonine kinase activity;GO:0004707//MAP kinase activity;GO:0005488//binding;GO:0005524//ATP binding;GO:0008144//drug binding;GO:0016301//kinase activity;GO:0016740//transferase activity;GO:0016772//transferase activity, transferring phosphor…	XP_006424672.1 mitogen-activated protein kinase 3 [Citrus clementina]
MSYJ184660	6.46136	1.16941e-181	2.05565e-179	GO:0004097//catechol oxidase activity;GO:0016491//oxidoreductase activity	XP_006449291.2 polyphenol oxidase, chloroplastic [Citrus clementina]
MSTRG.4334	1.7775	3.83162e-181	6.68021e-179	-	non-specific lipid-transfer protein 1-like isoform X1 [Citrus sinensis]
MSYJ228260	-4.33763	5.21423e-181	9.0168e-179	GO:0000287//magnesium ion binding;GO:0010333//terpene synthase activity;GO:0016829//lyase activity	GAY64653.1 hypothetical protein CUMW_235100 [Citrus unshiu]
MSYJ243960	1.01709	9.97896e-176	1.69802e-173	GO:0008236//serine-type peptidase activity;GO:0016787//hydrolase activity	XP_006432881.1 pectin acetylesterase 8 isoform X1 [Citrus clementina]
MSYJ042010	1.9757	1.40226e-175	2.36714e-173	GO:0004672//protein kinase activity;GO:0004674//protein serine/threonine kinase activity;GO:0005524//ATP binding	ESR40221.1 hypothetical protein CICLE_v10024927mg [Citrus clementina]
MSYJ031030	-4.09615	3.87313e-175	6.48673e-173	-	GAY32537.1 hypothetical protein CUMW_002870 [Citrus unshiu]
MSYJ224920	1.02015	6.3839e-174	1.0526e-171	-	XP_006436116.1 uncharacterized protein LOC18045056 [Citrus clementina]
MSYJ109260	-2.26103	6.87364e-174	1.12463e-171	GO:0003674//molecular_function;GO:0003824//catalytic activity;GO:0016787//hydrolase activity;GO:0016788//hydrolase activity, acting on ester bonds;GO:0052689//carboxylic ester hydrolase activity	KDO85911.1 hypothetical protein CISIN_1g019460mg [Citrus sinensis]
MSYJ122870	-3.58033	9.21557e-173	1.4963e-170	GO:0003674//molecular_function;GO:0003824//catalytic activity;GO:0004857//enzyme inhibitor activity;GO:0016787//hydrolase activity;GO:0016788//hydrolase activity, acting on ester bonds;GO:0030234//enzyme regulator activity;GO:0030599//pectinesterase activity;GO:0045330//aspartyl esterase activity;GO:0052689//carboxylic ester hydrolase activity;GO:0098772//molecular function regulator	XP_006474555.1 pectinesterase/pectinesterase inhibitor PPE8B-like [Citrus sinensis]
MSYJ171660	-2.69955	8.13713e-172	1.31119e-169	GO:0005515//protein binding;GO:0005524//ATP binding;GO:0008855//exodeoxyribonuclease VII activity;GO:0016887//ATPase activity;GO:0043531//ADP binding;GO:0061608//nuclear import signal receptor activity	XP_024039671.1 probable disease resistance protein At4g27220 isoform X1 [Citrus clementina]
MSYJ162140	1.15284	1.07493e-171	1.71909e-169	-	ESR52160.1 hypothetical protein CICLE_v10032181mg [Citrus clementina]
MSYJ121750	1.03178	6.91511e-170	1.09764e-167	GO:0003674//molecular_function;GO:0003824//catalytic activity;GO:0008378//galactosyltransferase activity;GO:0016740//transferase activity;GO:0016757//transferase activity, transferring glycosyl groups;GO:0016758//transferase activity, transferring hexosyl groups;GO:0047274//galactinol-sucrose galactosyltransferase activity	GAY37423.1 hypothetical protein CUMW_028860 [Citrus unshiu]
MSYJ247990	1.05656	3.6321e-169	5.6805e-167	GO:0003674//molecular_function;GO:0003824//catalytic activity;GO:0004721//phosphoprotein phosphatase activity;GO:0004722//protein serine/threonine phosphatase activity;GO:0005488//binding;GO:0016787//hydrolase activity;GO:0016788//hydrolase activity, acting on ester bonds;GO:0016791//phosphatase activity;GO:0042578//phosphoric ester hydrolase activity;GO:0043167//ion binding;GO:0043169//cation bi…	KDO46746.1 hypothetical protein CISIN_1g017373mg [Citrus sinensis]
MSYJ106850	1.16686	1.87619e-165	2.83025e-163	GO:0003674//molecular_function;GO:0003824//catalytic activity;GO:0004505//phenylalanine 4-monooxygenase activity;GO:0008773//[protein-PII] uridylyltransferase activity;GO:0016740//transferase activity;GO:0016772//transferase activity, transferring phosphorus-containing groups;GO:0016779//nucleotidyltransferase activity;GO:0016787//hydrolase activity;GO:0070569//uridylyltransferase activity	XP_006440437.1 ACT domain-containing protein ACR8 isoform X1 [Citrus clementina]
MSYJ238440	-3.09748	2.15335e-164	3.20291e-162	GO:0003985//acetyl-CoA C-acetyltransferase activity;GO:0004315//3-oxoacyl-[acyl-carrier-protein] synthase activity;GO:0016747//transferase activity, transferring acyl groups other than amino-acyl groups	XP_006420077.1 3-ketoacyl-CoA synthase 11 [Citrus clementina]
MSYJ051620	-5.97861	3.81366e-164	5.6331e-162	GO:0008171//O-methyltransferase activity;GO:0046983//protein dimerization activity	GAY69240.1 hypothetical protein CUMW_270430 [Citrus unshiu]
MSYJ141330	-3.69192	2.22746e-161	3.22299e-159	-	XP_024039274.1 glycine-rich cell wall structural protein-like isoform X1 [Citrus clementina]
MSYJ199980	-1.96618	3.33274e-160	4.75754e-158	GO:0003676//nucleic acid binding;GO:0005524//ATP binding;GO:0010333//terpene synthase activity;GO:0016829//lyase activity	BAD27259.1 gamma-terpinene synthase [Citrus unshiu]
MSYJ160730	-1.30492	1.70679e-159	2.42022e-157	GO:0008270//zinc ion binding;GO:0046872//metal ion binding;GO:0061630//ubiquitin protein ligase activity;GO:0097602//cullin family protein binding	KDO82965.1 hypothetical protein CISIN_1g015228mg [Citrus sinensis]
MSYJ101950	1.52505	9.64846e-159	1.35015e-156	GO:0004527//exonuclease activity;GO:0005319//lipid transporter activity;GO:0005524//ATP binding;GO:0008565//protein transporter activity;GO:0009381//excinuclease ABC activity;GO:0015220//choline transmembrane transporter activity;GO:0015221//lipopolysaccharide transmembrane transporter activity;GO:0015412//molybdate transmembrane-transporting ATPase activity;GO:0015413//nickel-transporting ATPase…	XP_006480709.1 ABC transporter G family member 20-like [Citrus sinensis]
MSYJ046270	1.07598	1.86939e-156	2.56529e-154	GO:0005506//iron ion binding;GO:0016407//acetyltransferase activity;GO:0016705//oxidoreductase activity, acting on paired donors, with incorporation or reduction of molecular oxygen;GO:0020037//heme binding	XP_006426000.1 cytochrome P450 81E8 [Citrus clementina]
MSYJ031750	-1.86184	7.07781e-154	9.46824e-152	GO:0003674//molecular_function;GO:0003824//catalytic activity;GO:0008374//O-acyltransferase activity;GO:0016407//acetyltransferase activity;GO:0016413//O-acetyltransferase activity;GO:0016740//transferase activity;GO:0016746//transferase activity, transferring acyl groups;GO:0016747//transferase activity, transferring acyl groups other than amino-acyl groups	XP_006492844.1 protein trichome birefringence [Citrus sinensis]
MSYJ113660	1.04393	1.81735e-153	2.41593e-151	GO:0003674//molecular_function;GO:0003676//nucleic acid binding;GO:0003677//DNA binding;GO:0003700//transcription factor activity, sequence-specific DNA binding;GO:0004693//cyclin-dependent protein serine/threonine kinase activity;GO:0005488//binding;GO:0005515//protein binding;GO:0005524//ATP binding;GO:0015078//hydrogen ion transmembrane transporter activity;GO:0043565//sequence-specific DNA bi…	XP_006492334.1 bZIP transcription factor 53 [Citrus sinensis]
MSYJ188170	-1.36888	5.91143e-152	7.71388e-150	-	GAY35262.1 hypothetical protein CUMW_015240 [Citrus unshiu]
MSYJ140420	1.2024	6.64428e-152	8.6173e-150	GO:0003674//molecular_function;GO:0003676//nucleic acid binding;GO:0003677//DNA binding;GO:0003700//transcription factor activity, sequence-specific DNA binding;GO:0005488//binding;GO:0043565//sequence-specific DNA binding;GO:0097159//organic cyclic compound binding;GO:1901363//heterocyclic compound binding	XP_006419498.1 ethylene-responsive transcription factor RAP2-3 [Citrus clementina]
MSYJ209730	-1.88026	6.73538e-152	8.68252e-150	GO:0003674//molecular_function;GO:0003824//catalytic activity;GO:0004553//hydrolase activity, hydrolyzing O-glycosyl compounds;GO:0005488//binding;GO:0009044//xylan 1,4-beta-xylosidase activity;GO:0016787//hydrolase activity;GO:0016798//hydrolase activity, acting on glycosyl bonds;GO:0030246//carbohydrate binding;GO:0046556//alpha-L-arabinofuranosidase activity;GO:0061634//alpha-D-xyloside xylohy…	XP_006484460.1 alpha-xylosidase 1 [Citrus sinensis]
MSYJ016600	-1.09933	1.11162e-151	1.42435e-149	GO:0000287//magnesium ion binding;GO:0003674//molecular_function;GO:0003824//catalytic activity;GO:0003984//acetolactate synthase activity;GO:0004737//pyruvate decarboxylase activity;GO:0005488//binding;GO:0008949//oxalyl-CoA decarboxylase activity;GO:0009028//tartronate-semialdehyde synthase activity;GO:0016823//hydrolase activity, acting on acid carbon-carbon bonds, in ketonic substances;GO:001…	XP_006429440.1 pyruvate decarboxylase 2 [Citrus clementina]
MSYJ085020	1.58696	3.31908e-150	4.22735e-148	GO:0003674//molecular_function;GO:0003676//nucleic acid binding;GO:0003677//DNA binding;GO:0003700//transcription factor activity, sequence-specific DNA binding;GO:0005488//binding;GO:0008270//zinc ion binding;GO:0043167//ion binding;GO:0043169//cation binding;GO:0046872//metal ion binding;GO:0046914//transition metal ion binding;GO:0097159//organic cyclic compound binding;GO:1901363//heterocycli…	XP_006427763.1 B-box zinc finger protein 32 [Citrus clementina]
MSYJ160600	-4.80251	2.03545e-149	2.54671e-147	GO:0003674//molecular_function;GO:0003676//nucleic acid binding;GO:0003723//RNA binding;GO:0003824//catalytic activity;GO:0004518//nuclease activity;GO:0004519//endonuclease activity;GO:0004521//endoribonuclease activity;GO:0004540//ribonuclease activity;GO:0005488//binding;GO:0016787//hydrolase activity;GO:0016788//hydrolase activity, acting on ester bonds;GO:0016892//endoribonuclease activity, …	XP_006438697.1 extracellular ribonuclease LE [Citrus clementina]
MSYJ258280	1.05464	2.89334e-148	3.57799e-146	GO:0003674//molecular_function;GO:0003676//nucleic acid binding;GO:0003677//DNA binding;GO:0003824//catalytic activity;GO:0004067//asparaginase activity;GO:0004175//endopeptidase activity;GO:0004190//aspartic-type endopeptidase activity;GO:0005488//binding;GO:0008233//peptidase activity;GO:0008238//exopeptidase activity;GO:0008242//omega peptidase activity;GO:0008798//beta-aspartyl-peptidase acti…	XP_006434701.1 probable isoaspartyl peptidase/L-asparaginase 2 [Citrus clementina]
MSYJ065180	1.22068	5.86919e-147	7.21605e-145	GO:0003674//molecular_function;GO:0005215//transporter activity;GO:0005310//dicarboxylic acid transmembrane transporter activity;GO:0005342//organic acid transmembrane transporter activity;GO:0008509//anion transmembrane transporter activity;GO:0008514//organic anion transmembrane transporter activity;GO:0015075//ion transmembrane transporter activity;GO:0015103//inorganic anion transmembrane tra…	XP_006433847.1 mitochondrial uncoupling protein 5 [Citrus clementina]
MSYJ182510	1.40037	4.94173e-144	5.8721e-142	GO:0004672//protein kinase activity;GO:0005524//ATP binding	XP_006425909.1 mitogen-activated protein kinase kinase kinase 18 [Citrus clementina]
MSYJ035000	1.21882	5.99952e-144	7.08943e-142	GO:0003674//molecular_function;GO:0003676//nucleic acid binding;GO:0003677//DNA binding;GO:0005488//binding;GO:0097159//organic cyclic compound binding;GO:1901363//heterocyclic compound binding	XP_006481961.1 protein REVEILLE 1 [Citrus sinensis]
MSYJ252060	-1.15411	8.44732e-144	9.92677e-142	GO:0003871//5-methyltetrahydropteroyltriglutamate-homocysteine S-methyltransferase activity;GO:0004357//glutamate-cysteine ligase activity;GO:0008270//zinc ion binding	GAY39974.1 hypothetical protein CUMW_048490 [Citrus unshiu]
MSYJ050660	1.36446	5.14618e-142	5.98138e-140	GO:0000166//nucleotide binding;GO:0003674//molecular_function;GO:0003824//catalytic activity;GO:0004672//protein kinase activity;GO:0004674//protein serine/threonine kinase activity;GO:0005488//binding;GO:0005515//protein binding;GO:0005524//ATP binding;GO:0008144//drug binding;GO:0016301//kinase activity;GO:0016740//transferase activity;GO:0016772//transferase activity, transferring phosphorus-c…	XP_006435742.1 putative serine/threonine-protein kinase-like protein CCR3 [Citrus clementina]
MSYJ021090	-1.23933	1.74423e-141	2.01629e-139	GO:0004024//alcohol dehydrogenase activity, zinc-dependent;GO:0008270//zinc ion binding;GO:0008743//L-threonine 3-dehydrogenase activity;GO:0016491//oxidoreductase activity;GO:0016616//oxidoreductase activity, acting on the CH-OH group of donors, NAD or NADP as acceptor;GO:0016655//oxidoreductase activity, acting on NAD(P)H, quinone or similar compound as acceptor;GO:0018467//formaldehyde dehydro…	ESR47621.1 hypothetical protein CICLE_v10001382mg [Citrus clementina]
MSYJ059900	1.14372	2.35031e-140	2.70222e-138	GO:0003674//molecular_function;GO:0003824//catalytic activity;GO:0003830//beta-1,4-mannosylglycoprotein 4-beta-N-acetylglucosaminyltransferase activity;GO:0008194//UDP-glycosyltransferase activity;GO:0008375//acetylglucosaminyltransferase activity;GO:0016740//transferase activity;GO:0016757//transferase activity, transferring glycosyl groups;GO:0016758//transferase activity, transferring hexosyl …	XP_024047110.1 uncharacterized protein LOC18051198 isoform X1 [Citrus clementina]
MSYJ201530	1.1082	1.28262e-139	1.45889e-137	GO:0003840//gamma-glutamyltransferase activity;GO:0005198//structural molecule activity	XP_006475363.1 glutathione hydrolase 3 [Citrus sinensis]
MSYJ031550	-1.17484	2.6601e-139	2.99367e-137	GO:0003674//molecular_function;GO:0003824//catalytic activity;GO:0016491//oxidoreductase activity;GO:0016705//oxidoreductase activity, acting on paired donors, with incorporation or reduction of molecular oxygen;GO:0016717//oxidoreductase activity, acting on paired donors, with oxidation of a pair of donors resulting in the reduction of molecular oxygen to two molecules of water;GO:0045485//omega…	GAY32636.1 hypothetical protein CUMW_003410, partial [Citrus unshiu]
MSYJ017360	-3.73779	3.35588e-138	3.71768e-136	GO:0015267//channel activity	XP_006429323.1 probable aquaporin PIP1-2 [Citrus clementina]
MSYJ284140	-2.4957	6.74205e-138	7.43023e-136	GO:0030246//carbohydrate binding	XP_006451843.1 lectin-like protein At3g16530 [Citrus clementina]
MSYJ102240	-1.20765	1.0876e-137	1.19244e-135	GO:0005515//protein binding;GO:0015035//protein disulfide oxidoreductase activity;GO:0016034//maleylacetoacetate isomerase activity	GAY60763.1 hypothetical protein CUMW_204580 [Citrus unshiu]
MSYJ187680	1.63379	1.91442e-136	2.06699e-134	GO:0003674//molecular_function;GO:0003712//transcription cofactor activity;GO:0003714//transcription corepressor activity	XP_006449712.1 protein TIFY 5A [Citrus clementina]
MSYJ066140	2.043	7.52028e-136	8.03801e-134	GO:0003674//molecular_function;GO:0003824//catalytic activity;GO:0004084//branched-chain-amino-acid transaminase activity;GO:0008483//transaminase activity;GO:0008696//4-amino-4-deoxychorismate lyase activity;GO:0016740//transferase activity;GO:0016769//transferase activity, transferring nitrogenous groups;GO:0047810//D-alanine:2-oxoglutarate aminotransferase activity;GO:0052654//L-leucine transa…	XP_006433682.1 branched-chain-amino-acid aminotransferase 2, chloroplastic isoform X1 [Citrus clementina]
MSYJ262650	1.22467	1.10125e-135	1.17118e-133	GO:0003674//molecular_function;GO:0003824//catalytic activity;GO:0003830//beta-1,4-mannosylglycoprotein 4-beta-N-acetylglucosaminyltransferase activity;GO:0008194//UDP-glycosyltransferase activity;GO:0008375//acetylglucosaminyltransferase activity;GO:0016740//transferase activity;GO:0016757//transferase activity, transferring glycosyl groups;GO:0016758//transferase activity, transferring hexosyl …	XP_006438254.1 uncharacterized protein LOC18043694 [Citrus clementina]
MSYJ023030	-3.04093	3.64641e-135	3.85866e-133	GO:0003700//transcription factor activity, sequence-specific DNA binding;GO:0043565//sequence-specific DNA binding	XP_006429596.2 probable WRKY transcription factor 70 [Citrus clementina]
MSYJ092570	1.64731	1.81167e-134	1.90763e-132	GO:0003674//molecular_function;GO:0004553//hydrolase activity, hydrolyzing O-glycosyl compounds;GO:0005488//binding;GO:0005509//calcium ion binding;GO:0005515//protein binding;GO:0043167//ion binding;GO:0043169//cation binding;GO:0046872//metal ion binding	XP_006440091.1 putative calcium-binding protein CML19 [Citrus clementina]
MSYJ008570	6.03648	1.91534e-134	2.00686e-132	-	XP_006443308.1 germin-like protein subfamily 1 member 17 [Citrus clementina]
MSYJ083530	-4.31491	2.16739e-134	2.25982e-132	GO:0000287//magnesium ion binding;GO:0010333//terpene synthase activity;GO:0016829//lyase activity	XP_006469735.1 probable terpene synthase 9 isoform X1 [Citrus sinensis]
MSYJ049520	1.15042	3.9072e-133	4.03428e-131	GO:0001067//regulatory region nucleic acid binding;GO:0003674//molecular_function;GO:0003676//nucleic acid binding;GO:0003677//DNA binding;GO:0003700//transcription factor activity, sequence-specific DNA binding;GO:0005488//binding;GO:0043167//ion binding;GO:0043169//cation binding;GO:0044212//transcription regulatory region DNA binding;GO:0046872//metal ion binding;GO:0097159//organic cyclic com…	XP_006426477.1 dof zinc finger protein DOF3.1 [Citrus clementina]
MSYJ157370	-1.10706	4.63056e-133	4.75807e-131	GO:0003674//molecular_function;GO:0003824//catalytic activity;GO:0005488//binding;GO:0008194//UDP-glycosyltransferase activity;GO:0008375//acetylglucosaminyltransferase activity;GO:0016740//transferase activity;GO:0016757//transferase activity, transferring glycosyl groups;GO:0016758//transferase activity, transferring hexosyl groups;GO:0016759//cellulose synthase activity;GO:0016760//cellulose s…	XP_006450469.1 cellulose synthase A catalytic subunit 1 [UDP-forming] [Citrus clementina]
MSYJ237040	-1.16813	5.54683e-133	5.67216e-131	GO:0003674//molecular_function;GO:0005488//binding;GO:0005509//calcium ion binding;GO:0005515//protein binding;GO:0030246//carbohydrate binding;GO:0043167//ion binding;GO:0043169//cation binding;GO:0046872//metal ion binding;GO:0051082//unfolded protein binding	KDO53083.1 hypothetical protein CISIN_1g014803mg [Citrus sinensis]
MSYJ071010	1.10926	7.86161e-133	8.00078e-131	GO:0003674//molecular_function;GO:0003824//catalytic activity;GO:0003839//gamma-glutamylcyclotransferase activity;GO:0016829//lyase activity;GO:0016840//carbon-nitrogen lyase activity;GO:0016842//amidine-lyase activity	GAY44539.1 hypothetical protein CUMW_082750 [Citrus unshiu]
MSYJ131130	1.00456	1.24175e-131	1.25175e-129	-	XP_006448871.1 uncharacterized protein LOC18051758 [Citrus clementina]
MSYJ182550	-1.85863	4.43587e-130	4.38841e-128	GO:0000166//nucleotide binding;GO:0003674//molecular_function;GO:0003824//catalytic activity;GO:0004672//protein kinase activity;GO:0004674//protein serine/threonine kinase activity;GO:0004675//transmembrane receptor protein serine/threonine kinase activity;GO:0004888//transmembrane signaling receptor activity;GO:0005488//binding;GO:0005515//protein binding;GO:0005524//ATP binding;GO:0008144//dru…	XP_006466592.1 probable serine/threonine-protein kinase At1g01540 [Citrus sinensis]
MSYJ271700	1.1895	7.08477e-130	6.97653e-128	GO:0015114//phosphate ion transmembrane transporter activity;GO:0015238//drug transmembrane transporter activity;GO:0015295//solute:proton symporter activity;GO:0015307//drug:proton antiporter activity;GO:0022857//transmembrane transporter activity;GO:0042910//xenobiotic transporter activity;GO:0051119//sugar transmembrane transporter activity	GAY47421.1 hypothetical protein CUMW_104460 [Citrus unshiu]
MSYJ194150	2.59513	1.4506e-129	1.42186e-127	GO:0005506//iron ion binding;GO:0016705//oxidoreductase activity, acting on paired donors, with incorporation or reduction of molecular oxygen;GO:0020037//heme binding	XP_006427664.2 cytochrome P450 83B1 [Citrus clementina]
MSYJ287740	1.33212	1.50348e-128	1.45359e-126	GO:0003674//molecular_function;GO:0003824//catalytic activity;GO:0008194//UDP-glycosyltransferase activity;GO:0016740//transferase activity;GO:0016757//transferase activity, transferring glycosyl groups;GO:0016758//transferase activity, transferring hexosyl groups;GO:0047262//polygalacturonate 4-alpha-galacturonosyltransferase activity	XP_006438508.1 probable galacturonosyltransferase-like 9 [Citrus clementina]
MSYJ010300	1.03148	1.38322e-127	1.31933e-125	GO:0003824//catalytic activity	XP_006433105.1 3-oxo-Delta(4,5)-steroid 5-beta-reductase [Citrus clementina]
MSYJ044840	-1.44737	2.31887e-127	2.20189e-125	GO:0008891//glycolate oxidase activity;GO:0016491//oxidoreductase activity;GO:0050660//flavin adenine dinucleotide binding	XP_006431640.1 berberine bridge enzyme-like 18 [Citrus clementina]
MSYJ042540	-2.04026	1.2e-126	1.12938e-124	GO:0000166//nucleotide binding;GO:0000309//nicotinamide-nucleotide adenylyltransferase activity;GO:0003674//molecular_function;GO:0003723//RNA binding;GO:0003724//RNA helicase activity;GO:0003824//catalytic activity;GO:0003924//GTPase activity;GO:0004020//adenylylsulfate kinase activity;GO:0004527//exonuclease activity;GO:0004798//thymidylate kinase activity;GO:0004849//uridine kinase activity;GO…	XP_006436144.1 ABC transporter G family member 6 [Citrus clementina]
MSYJ178920	-1.13044	7.01699e-126	6.51753e-124	GO:0008168//methyltransferase activity;GO:0008171//O-methyltransferase activity	XP_006432559.1 probable methyltransferase PMT20 isoform X2 [Citrus clementina]
MSYJ200710	1.64337	2.3308e-125	2.15549e-123	GO:0003677//DNA binding;GO:0003887//DNA-directed DNA polymerase activity;GO:0047961//glycine N-acyltransferase activity	XP_006428904.1 protein REVEILLE 8 [Citrus clementina]
MSYJ277940	-2.30265	8.63955e-124	7.85313e-122	GO:0003674//molecular_function;GO:0003824//catalytic activity;GO:0004497//monooxygenase activity;GO:0005488//binding;GO:0005506//iron ion binding;GO:0016491//oxidoreductase activity;GO:0016705//oxidoreductase activity, acting on paired donors, with incorporation or reduction of molecular oxygen;GO:0016709//oxidoreductase activity, acting on paired donors, with incorporation or reduction of molecu…	KDO71086.1 hypothetical protein CISIN_1g010226mg [Citrus sinensis]
MSYJ224470	1.52078	2.20824e-123	1.9987e-121	GO:0005515//protein binding;GO:0016034//maleylacetoacetate isomerase activity	NP_001275790.1 glutathione S-transferase [Citrus sinensis]
MSYJ206590	-2.2843	1.12233e-122	1.00725e-120	GO:0000166//nucleotide binding;GO:0003674//molecular_function;GO:0003774//motor activity;GO:0003777//microtubule motor activity;GO:0003824//catalytic activity;GO:0005488//binding;GO:0005515//protein binding;GO:0005524//ATP binding;GO:0008017//microtubule binding;GO:0008092//cytoskeletal protein binding;GO:0008144//drug binding;GO:0008574//ATP-dependent microtubule motor activity, plus-end-directe…	XP_006488223.1 kinesin-like protein KIN-5D [Citrus sinensis]
MSYJ037090	1.29055	1.67478e-122	1.49674e-120	-	XP_006482180.1 uncharacterized protein LOC102618345 [Citrus sinensis]
MSYJ094150	-3.44697	2.03229e-122	1.80866e-120	GO:0004672//protein kinase activity;GO:0005515//protein binding;GO:0005524//ATP binding	KDO41685.1 hypothetical protein CISIN_1g001494mg [Citrus sinensis]
MSYJ088850	1.03632	2.91917e-122	2.58711e-120	GO:0003674//molecular_function;GO:0003824//catalytic activity;GO:0005515//protein binding;GO:0008194//UDP-glycosyltransferase activity;GO:0016740//transferase activity;GO:0016757//transferase activity, transferring glycosyl groups;GO:0016758//transferase activity, transferring hexosyl groups;GO:0035251//UDP-glucosyltransferase activity;GO:0046527//glucosyltransferase activity;GO:0080043//querceti…	XP_006428406.1 UDP-glycosyltransferase 86A1 [Citrus clementina]
MSYJ214500	1.16927	1.2042e-121	1.05404e-119	GO:0003674//molecular_function;GO:0003824//catalytic activity;GO:0004373//glycogen (starch) synthase activity;GO:0008194//UDP-glycosyltransferase activity;GO:0016157//sucrose synthase activity;GO:0016740//transferase activity;GO:0016757//transferase activity, transferring glycosyl groups;GO:0016758//transferase activity, transferring hexosyl groups;GO:0035251//UDP-glucosyltransferase activity;GO:…	XP_024954360.1 probable sucrose-phosphate synthase 4 isoform X1 [Citrus sinensis]
MSYJ115960	1.33872	1.67443e-121	1.45963e-119	GO:0003674//molecular_function;GO:0003824//catalytic activity;GO:0004175//endopeptidase activity;GO:0004222//metalloendopeptidase activity;GO:0004252//serine-type endopeptidase activity;GO:0005515//protein binding;GO:0008233//peptidase activity;GO:0008236//serine-type peptidase activity;GO:0016787//hydrolase activity;GO:0017171//serine hydrolase activity;GO:0045152//antisigma factor binding;GO:00…	XP_006421458.1 carboxyl-terminal-processing peptidase 3, chloroplastic isoform X1 [Citrus clementina]
MSYJ275740	1.19939	2.04426e-121	1.77475e-119	GO:0003674//molecular_function;GO:0003824//catalytic activity;GO:0004373//glycogen (starch) synthase activity;GO:0008194//UDP-glycosyltransferase activity;GO:0009011//starch synthase activity;GO:0016157//sucrose synthase activity;GO:0016740//transferase activity;GO:0016757//transferase activity, transferring glycosyl groups;GO:0016758//transferase activity, transferring hexosyl groups;GO:0035251/…	ESR55020.1 hypothetical protein CICLE_v100186551mg, partial [Citrus clementina]
MSYJ220040	-1.35927	2.62035e-121	2.26564e-119	GO:0003674//molecular_function;GO:0005215//transporter activity;GO:0005315//inorganic phosphate transmembrane transporter activity;GO:0008028//monocarboxylic acid transmembrane transporter activity;GO:0008509//anion transmembrane transporter activity;GO:0015075//ion transmembrane transporter activity;GO:0015114//phosphate ion transmembrane transporter activity;GO:0015238//drug transmembrane trans…	GAY40337.1 hypothetical protein CUMW_051150 [Citrus unshiu]
MSYJ162380	-2.97023	5.69905e-121	4.90764e-119	GO:0005515//protein binding	XP_006438982.1 DNA damage-repair/toleration protein DRT100 [Citrus clementina]
MSYJ153100	-1.42968	8.40794e-121	7.1822e-119	GO:0005506//iron ion binding;GO:0016705//oxidoreductase activity, acting on paired donors, with incorporation or reduction of molecular oxygen;GO:0020037//heme binding	XP_006436761.1 beta-amyrin 11-oxidase [Citrus clementina]
MSYJ013880	-1.59287	1.78455e-120	1.5183e-118	-	XP_006426890.1 uncharacterized protein LOC18036025 [Citrus clementina]
MSYJ070310	-2.11501	1.80525e-120	1.52979e-118	GO:0010277//chlorophyllide a oxygenase [overall] activity;GO:0016491//oxidoreductase activity;GO:0018618//anthranilate 1,2-dioxygenase (deaminating, decarboxylating) activity;GO:0051537//2 iron, 2 sulfur cluster binding	XP_006445633.1 protochlorophyllide-dependent translocon component 52, chloroplastic [Citrus clementina]
MSYJ017370	-4.26663	1.99386e-120	1.67626e-118	GO:0003674//molecular_function;GO:0003824//catalytic activity;GO:0008374//O-acyltransferase activity;GO:0016740//transferase activity;GO:0016746//transferase activity, transferring acyl groups;GO:0016747//transferase activity, transferring acyl groups other than amino-acyl groups;GO:0016787//hydrolase activity;GO:0016788//hydrolase activity, acting on ester bonds;GO:0016791//phosphatase activity;…	XP_006429322.1 glycerol-3-phosphate 2-O-acyltransferase 6 [Citrus clementina]
MSYJ087160	1.71718	1.48522e-118	1.24372e-116	GO:0008375//acetylglucosaminyltransferase activity;GO:0016760//cellulose synthase (UDP-forming) activity	GAY47729.1 hypothetical protein CUMW_106590 [Citrus unshiu]
MSYJ117260	1.21533	1.43207e-117	1.18985e-115	GO:0004672//protein kinase activity;GO:0005524//ATP binding	GAY44745.1 hypothetical protein CUMW_084200 [Citrus unshiu]
MSYJ266810	1.0503	1.67969e-117	1.39015e-115	GO:0004096//catalase activity;GO:0004601//peroxidase activity;GO:0020037//heme binding	XP_006445900.2 peroxidase A2 [Citrus clementina]
MSYJ178970	-3.55686	4.7834e-117	3.94353e-115	GO:0005506//iron ion binding;GO:0016705//oxidoreductase activity, acting on paired donors, with incorporation or reduction of molecular oxygen;GO:0020037//heme binding	GAY50054.1 hypothetical protein CUMW_123770 [Citrus unshiu]
MSYJ157680	-2.02994	1.73561e-116	1.42535e-114	GO:0003938//IMP dehydrogenase activity;GO:0016166//phytoene dehydrogenase activity;GO:0016491//oxidoreductase activity;GO:0016647//oxidoreductase activity, acting on the CH-NH group of donors, oxygen as acceptor;GO:0016701//oxidoreductase activity, acting on single donors with incorporation of molecular oxygen;GO:0018659//4-hydroxybenzoate 3-monooxygenase activity;GO:0045550//geranylgeranyl reduc…	XP_006450529.1 uncharacterized protein LOC18054054 [Citrus clementina]
MSYJ276000	-1.34672	7.85149e-116	6.39851e-114	-	GAY52431.1 hypothetical protein CUMW_141710 [Citrus unshiu]
MSYJ074300	1.65382	2.80098e-115	2.27393e-113	GO:0000166//nucleotide binding;GO:0003674//molecular_function;GO:0003824//catalytic activity;GO:0004672//protein kinase activity;GO:0004674//protein serine/threonine kinase activity;GO:0005488//binding;GO:0005515//protein binding;GO:0005516//calmodulin binding;GO:0005524//ATP binding;GO:0008144//drug binding;GO:0016301//kinase activity;GO:0016740//transferase activity;GO:0016772//transferase acti…	XP_024033720.1 putative cysteine-rich receptor-like protein kinase 35 isoform X1 [Citrus clementina]
MSYJ188920	-2.28287	1.0109e-114	8.17562e-113	GO:0005506//iron ion binding;GO:0016705//oxidoreductase activity, acting on paired donors, with incorporation or reduction of molecular oxygen;GO:0020037//heme binding	XP_006449905.1 cytochrome P450 71D8 [Citrus clementina]
MSYJ094780	-5.43925	4.34366e-112	3.43456e-110	-	XP_006487907.1 uncharacterized protein LOC102623586 [Citrus sinensis]
MSYJ156540	-3.44689	5.92136e-112	4.66472e-110	GO:0008412//4-hydroxybenzoate octaprenyltransferase activity;GO:0016765//transferase activity, transferring alkyl or aryl (other than methyl) groups;GO:0016767//geranylgeranyl-diphosphate geranylgeranyltransferase activity;GO:0046408//chlorophyll synthetase activity;GO:0046428//1,4-dihydroxy-2-naphthoate octaprenyltransferase activity	XP_006450321.1 coumarin 8-geranyltransferase 1b, chloroplastic [Citrus clementina]
MSYJ132470	1.56349	1.2652e-111	9.89372e-110	GO:0003674//molecular_function;GO:0005215//transporter activity;GO:0008324//cation transmembrane transporter activity;GO:0015075//ion transmembrane transporter activity;GO:0015077//monovalent inorganic cation transmembrane transporter activity;GO:0015079//potassium ion transmembrane transporter activity;GO:0015318//inorganic solute uptake transmembrane transporter activity;GO:0022857//transmembra…	XP_024046789.1 potassium transporter 11 [Citrus clementina]
MSYJ225170	-2.23913	2.74516e-111	2.13881e-109	GO:0005506//iron ion binding;GO:0016705//oxidoreductase activity, acting on paired donors, with incorporation or reduction of molecular oxygen;GO:0020037//heme binding	GAY64040.1 hypothetical protein CUMW_230470 [Citrus unshiu]
MSYJ211540	-3.72008	4.35074e-110	3.3408e-108	GO:0003674//molecular_function;GO:0003824//catalytic activity;GO:0016740//transferase activity;GO:0016746//transferase activity, transferring acyl groups;GO:0016747//transferase activity, transferring acyl groups other than amino-acyl groups	XP_006421981.1 BAHD acyltransferase DCR [Citrus clementina]
MSYJ088590	1.27614	1.03022e-108	7.8823e-107	GO:0004397//histidine ammonia-lyase activity;GO:0016841//ammonia-lyase activity;GO:0050368//tyrosine 2,3-aminomutase activity	ESR41998.1 hypothetical protein CICLE_v10011134mg [Citrus clementina]
MSYJ253170	1.20103	2.26229e-108	1.72469e-106	GO:0005506//iron ion binding;GO:0016705//oxidoreductase activity, acting on paired donors, with incorporation or reduction of molecular oxygen;GO:0020037//heme binding	GAY33592.1 hypothetical protein CUMW_275720 [Citrus unshiu]
MSYJ204000	-2.37824	5.80448e-108	4.40933e-106	GO:0003674//molecular_function;GO:0003824//catalytic activity;GO:0004435//phosphatidylinositol phospholipase C activity;GO:0004620//phospholipase activity;GO:0004629//phospholipase C activity;GO:0008081//phosphoric diester hydrolase activity;GO:0016298//lipase activity;GO:0016787//hydrolase activity;GO:0016788//hydrolase activity, acting on ester bonds;GO:0042578//phosphoric ester hydrolase activ…	XP_006425071.1 phosphoinositide phospholipase C 4 [Citrus clementina]
MSYJ037330	1.13973	4.61416e-107	3.49264e-105	-	-
MSYJ053910	1.04777	9.7696e-107	7.36877e-105	GO:0000166//nucleotide binding;GO:0003674//molecular_function;GO:0003824//catalytic activity;GO:0004672//protein kinase activity;GO:0004674//protein serine/threonine kinase activity;GO:0005488//binding;GO:0005524//ATP binding;GO:0008144//drug binding;GO:0016301//kinase activity;GO:0016740//transferase activity;GO:0016772//transferase activity, transferring phosphorus-containing groups;GO:0016773/…	XP_006432001.1 probable serine/threonine-protein kinase WNK4 isoform X2 [Citrus clementina]
MSYJ068070	1.60312	5.70798e-106	4.23027e-104	GO:0008194//UDP-glycosyltransferase activity;GO:0016758//transferase activity, transferring hexosyl groups	XP_006495100.1 anthocyanidin 3-O-glucosyltransferase 5-like [Citrus sinensis]
MSYJ169600	-6.2562	9.71815e-106	7.17726e-104	GO:0008168//methyltransferase activity;GO:0008171//O-methyltransferase activity;GO:0046983//protein dimerization activity	XP_006436319.1 caffeic acid 3-O-methyltransferase [Citrus clementina]
MSYJ017760	1.46187	8.34326e-105	6.14052e-103	GO:0005509//calcium ion binding	GAY49838.1 hypothetical protein CUMW_122150 [Citrus unshiu]
MSYJ214930	-1.71461	4.19426e-104	3.07627e-102	GO:0005506//iron ion binding;GO:0016705//oxidoreductase activity, acting on paired donors, with incorporation or reduction of molecular oxygen;GO:0020037//heme binding	XP_006441830.1 licodione synthase [Citrus clementina]
MSYJ161450	-1.89778	5.96972e-104	4.36344e-102	GO:0003674//molecular_function;GO:0003824//catalytic activity;GO:0008081//phosphoric diester hydrolase activity;GO:0008889//glycerophosphodiester phosphodiesterase activity;GO:0008990//rRNA (guanine-N2-)-methyltransferase activity;GO:0016787//hydrolase activity;GO:0016788//hydrolase activity, acting on ester bonds;GO:0042578//phosphoric ester hydrolase activity;GO:0047389//glycerophosphocholine p…	GAY36796.1 hypothetical protein CUMW_024610 [Citrus unshiu]
MSYJ236550	-2.48406	1.60441e-103	1.16869e-101	GO:0000287//magnesium ion binding;GO:0003674//molecular_function;GO:0003677//DNA binding;GO:0003774//motor activity;GO:0005488//binding;GO:0005507//copper ion binding;GO:0009036//Type II site-specific deoxyribonuclease activity;GO:0043167//ion binding;GO:0043169//cation binding;GO:0045340//mercury ion binding;GO:0046872//metal ion binding;GO:0046914//transition metal ion binding	XP_006428133.1 heavy metal-associated isoprenylated plant protein 23 [Citrus clementina]
MSYJ051380	1.1569	2.73811e-103	1.98094e-101	-	KDO44857.1 hypothetical protein CISIN_1g041268mg, partial [Citrus sinensis]
MSYJ259260	1.30312	9.67475e-103	6.97566e-101	-	GAY44676.1 hypothetical protein CUMW_083660 [Citrus unshiu]
MSYJ047640	-1.77822	2.4095e-102	1.73142e-100	-	-
MSYJ045690	-2.04736	2.74451e-102	1.96551e-100	GO:0000287//magnesium ion binding;GO:0010333//terpene synthase activity;GO:0016829//lyase activity	XP_015383661.1 LOW QUALITY PROTEIN: gamma-terpinene synthase, chloroplastic-like [Citrus sinensis]
MSYJ129780	-1.65757	5.60871e-102	3.98987e-100	GO:0016491//oxidoreductase activity	GAY69135.1 hypothetical protein CUMW_269700 [Citrus unshiu]
MSYJ135300	-3.99903	3.14761e-101	2.22424e-99	-	XP_006448204.1 protein PLANT CADMIUM RESISTANCE 2 [Citrus clementina]
MSYJ187090	1.55511	3.91073e-101	2.75435e-99	-	XP_024047826.1 probable purine permease 10 [Citrus clementina]
MSYJ239460	-2.80619	4.24277e-101	2.97834e-99	GO:0016491//oxidoreductase activity;GO:0019165//thiamine kinase activity	XP_006420190.1 1-aminocyclopropane-1-carboxylate oxidase homolog 1 [Citrus clementina]
MSYJ162360	-1.45523	5.36676e-101	3.75497e-99	GO:0003676//nucleic acid binding;GO:0003723//RNA binding;GO:0046983//protein dimerization activity	GAY36954.1 hypothetical protein CUMW_025580 [Citrus unshiu]
MSYJ237660	-2.759	1.13309e-100	7.90193e-99	-	GAY65427.1 hypothetical protein CUMW_241040 [Citrus unshiu]
MSYJ027770	-1.09799	1.33996e-100	9.31404e-99	GO:0003674//molecular_function;GO:0003824//catalytic activity;GO:0005375//copper ion transmembrane transporter activity;GO:0005488//binding;GO:0005507//copper ion binding;GO:0016491//oxidoreductase activity;GO:0043167//ion binding;GO:0043169//cation binding;GO:0046872//metal ion binding;GO:0046914//transition metal ion binding	XP_006447580.1 L-ascorbate oxidase homolog isoform X1 [Citrus clementina]
MSYJ046850	-2.37043	2.17823e-100	1.50915e-98	-	XP_006426101.1 uncharacterized protein LOC18036085 [Citrus clementina]
MSYJ190230	-1.32047	5.10404e-99	3.45742e-97	GO:0000166//nucleotide binding;GO:0003674//molecular_function;GO:0003824//catalytic activity;GO:0004008//copper-exporting ATPase activity;GO:0004647//phosphoserine phosphatase activity;GO:0005215//transporter activity;GO:0005375//copper ion transmembrane transporter activity;GO:0005388//calcium-transporting ATPase activity;GO:0005488//binding;GO:0005524//ATP binding;GO:0008144//drug binding;GO:00…	XP_006453324.1 plasma membrane ATPase 4 [Citrus clementina]
MSYJ019630	-1.26682	1.22062e-98	8.24212e-97	GO:0003674//molecular_function;GO:0003824//catalytic activity;GO:0016787//hydrolase activity	XP_006488072.1 cytokinin riboside 5'-monophosphate phosphoribohydrolase LOG1 [Citrus sinensis]
MSTRG.15365	-1.49859	3.48486e-98	2.33091e-96	-	hypothetical protein CICLE_v10009885mg [Citrus clementina]
MSYJ223200	1.09678	1.03874e-97	6.90439e-96	GO:0008891//glycolate oxidase activity;GO:0016491//oxidoreductase activity;GO:0050660//flavin adenine dinucleotide binding	XP_006431806.1 cannabidiolic acid synthase-like 2 [Citrus clementina]
MSYJ022600	-2.0021	2.12303e-97	1.40676e-95	GO:0000179//rRNA (adenine-N6,N6-)-dimethyltransferase activity;GO:0003824//catalytic activity;GO:0004148//dihydrolipoyl dehydrogenase activity;GO:0004355//glutamate synthase (NADPH) activity;GO:0004368//glycerol-3-phosphate dehydrogenase activity;GO:0004499//N,N-dimethylaniline monooxygenase activity;GO:0004729//oxygen-dependent protoporphyrinogen oxidase activity;GO:0004791//thioredoxin-disulfid…	GAY45446.1 hypothetical protein CUMW_089570 [Citrus unshiu]
MSYJ209770	-1.52542	7.64515e-97	5.05007e-95	GO:0003674//molecular_function;GO:0003824//catalytic activity;GO:0003985//acetyl-CoA C-acetyltransferase activity;GO:0004315//3-oxoacyl-[acyl-carrier-protein] synthase activity;GO:0004421//hydroxymethylglutaryl-CoA synthase activity;GO:0016740//transferase activity;GO:0016746//transferase activity, transferring acyl groups;GO:0016747//transferase activity, transferring acyl groups other than amin…	XP_006437664.1 3-ketoacyl-CoA synthase 6 [Citrus clementina]
MSYJ064550	-1.03859	4.73406e-96	3.11744e-94	GO:0003674//molecular_function;GO:0003824//catalytic activity;GO:0008168//methyltransferase activity;GO:0008171//O-methyltransferase activity;GO:0008757//S-adenosylmethionine-dependent methyltransferase activity;GO:0016740//transferase activity;GO:0016741//transferase activity, transferring one-carbon groups	GAY41592.1 hypothetical protein CUMW_060670 [Citrus unshiu]
MSYJ239670	-2.62372	1.33001e-95	8.70444e-94	GO:0003674//molecular_function;GO:0005215//transporter activity;GO:0005315//inorganic phosphate transmembrane transporter activity;GO:0008028//monocarboxylic acid transmembrane transporter activity;GO:0008509//anion transmembrane transporter activity;GO:0015075//ion transmembrane transporter activity;GO:0015114//phosphate ion transmembrane transporter activity;GO:0015238//drug transmembrane trans…	XP_006420216.1 inorganic phosphate transporter 1-4 [Citrus clementina]
MSYJ064640	-1.40008	1.5097e-93	9.7013e-92	GO:0003674//molecular_function;GO:0003824//catalytic activity;GO:0003849//3-deoxy-7-phosphoheptulonate synthase activity;GO:0016740//transferase activity;GO:0016765//transferase activity, transferring alkyl or aryl (other than methyl) groups	XP_006433947.1 phospho-2-dehydro-3-deoxyheptonate aldolase 1, chloroplastic [Citrus clementina]
MSYJ114850	-2.2098	2.9482e-93	1.88313e-91	GO:0003674//molecular_function;GO:0003824//catalytic activity;GO:0016740//transferase activity;GO:0016746//transferase activity, transferring acyl groups;GO:0016747//transferase activity, transferring acyl groups other than amino-acyl groups	XP_006484694.1 benzyl alcohol O-benzoyltransferase [Citrus sinensis]
MSYJ013530	-2.82708	3.80588e-93	2.42368e-91	GO:0004672//protein kinase activity;GO:0005515//protein binding;GO:0005524//ATP binding	XP_024036390.1 putative leucine-rich repeat receptor-like protein kinase At2g19210 isoform X1 [Citrus clementina]
MSYJ193030	-1.42574	4.00272e-93	2.54143e-91	GO:0016747//transferase activity, transferring acyl groups other than amino-acyl groups	XP_006470642.1 BAHD acyltransferase BIA1-like [Citrus sinensis]
MSYJ028710	-5.43641	1.18279e-92	7.46524e-91	-	XP_006447697.1 cold and drought-regulated protein CORA [Citrus clementina]
MSYJ028300	-1.19077	2.69607e-92	1.69661e-90	GO:0003674//molecular_function;GO:0003824//catalytic activity;GO:0005488//binding;GO:0009815//1-aminocyclopropane-1-carboxylate oxidase activity;GO:0016491//oxidoreductase activity;GO:0016638//oxidoreductase activity, acting on the CH-NH2 group of donors;GO:0016641//oxidoreductase activity, acting on the CH-NH2 group of donors, oxygen as acceptor;GO:0019842//vitamin binding;GO:0030246//carbohydra…	XP_006447653.1 1-aminocyclopropane-1-carboxylate oxidase [Citrus clementina]
MSYJ260890	-1.28059	3.41397e-92	2.14204e-90	GO:0003674//molecular_function;GO:0003824//catalytic activity;GO:0004553//hydrolase activity, hydrolyzing O-glycosyl compounds;GO:0016740//transferase activity;GO:0016757//transferase activity, transferring glycosyl groups;GO:0016758//transferase activity, transferring hexosyl groups;GO:0016762//xyloglucan:xyloglucosyl transferase activity;GO:0016787//hydrolase activity;GO:0016798//hydrolase acti…	XP_006446867.1 probable xyloglucan endotransglucosylase/hydrolase protein 5 [Citrus clementina]
MSYJ151540	-1.99246	1.81447e-91	1.13511e-89	GO:0000287//magnesium ion binding;GO:0010333//terpene synthase activity;GO:0016829//lyase activity	AAM53945.1 (-)-beta-pinene synthase [Citrus limon]
MSYJ107470	-1.30129	9.05902e-91	5.60132e-89	GO:0000166//nucleotide binding;GO:0003674//molecular_function;GO:0003824//catalytic activity;GO:0003924//GTPase activity;GO:0004017//adenylate kinase activity;GO:0004127//cytidylate kinase activity;GO:0004386//helicase activity;GO:0004798//thymidylate kinase activity;GO:0005048//signal sequence binding;GO:0005488//binding;GO:0005524//ATP binding;GO:0005525//GTP binding;GO:0008144//drug binding;GO…	XP_006445496.1 UMP-CMP kinase 3 isoform X1 [Citrus clementina]
MSYJ124680	-1.44538	9.10295e-91	5.61216e-89	GO:0005506//iron ion binding;GO:0016705//oxidoreductase activity, acting on paired donors, with incorporation or reduction of molecular oxygen;GO:0020037//heme binding	XP_006427648.2 cytochrome P450 71A1 [Citrus clementina]
MSYJ121490	1.01016	1.75565e-90	1.07307e-88	GO:0003674//molecular_function;GO:0003824//catalytic activity;GO:0004355//glutamate synthase (NADPH) activity;GO:0004616//phosphogluconate dehydrogenase (decarboxylating) activity;GO:0004617//phosphoglycerate dehydrogenase activity;GO:0004665//prephenate dehydrogenase (NADP+) activity;GO:0004735//pyrroline-5-carboxylate reductase activity;GO:0004764//shikimate 3-dehydrogenase (NADP+) activity;GO:…	GAY37383.1 hypothetical protein CUMW_028580 [Citrus unshiu]
MSYJ181450	-2.16571	2.58168e-90	1.57342e-88	GO:0008200//ion channel inhibitor activity;GO:0019871//sodium channel inhibitor activity	XP_006420697.1 defensin Ec-AMP-D1 [Citrus clementina]
MSYJ010650	-1.40797	4.59252e-90	2.78299e-88	GO:0000166//nucleotide binding;GO:0003674//molecular_function;GO:0003824//catalytic activity;GO:0004672//protein kinase activity;GO:0004674//protein serine/threonine kinase activity;GO:0005488//binding;GO:0005524//ATP binding;GO:0008144//drug binding;GO:0016301//kinase activity;GO:0016740//transferase activity;GO:0016772//transferase activity, transferring phosphorus-containing groups;GO:0016773/…	GAY54182.1 hypothetical protein CUMW_154720 [Citrus unshiu]
MSYJ062950	-2.78606	1.23149e-89	7.44139e-88	GO:0003674//molecular_function;GO:0003824//catalytic activity;GO:0016298//lipase activity;GO:0016787//hydrolase activity;GO:0016788//hydrolase activity, acting on ester bonds	XP_006452399.1 GDSL esterase/lipase At5g55050 [Citrus clementina]
MSYJ225770	-2.47444	3.42089e-89	2.06126e-87	GO:0003674//molecular_function;GO:0003824//catalytic activity;GO:0008194//UDP-glycosyltransferase activity;GO:0016740//transferase activity;GO:0016757//transferase activity, transferring glycosyl groups;GO:0016758//transferase activity, transferring hexosyl groups;GO:0035251//UDP-glucosyltransferase activity;GO:0046527//glucosyltransferase activity;GO:0047213//anthocyanidin 3-O-glucosyltransferas…	ACS15351.1 flavonol 3-O-glucosyltransferase [Citrus x paradisi]
MSYJ034920	-1.68503	5.20682e-89	3.1285e-87	GO:0003674//molecular_function;GO:0003824//catalytic activity;GO:0005515//protein binding;GO:0008168//methyltransferase activity;GO:0008170//N-methyltransferase activity;GO:0008276//protein methyltransferase activity;GO:0008757//S-adenosylmethionine-dependent methyltransferase activity;GO:0016278//lysine N-methyltransferase activity;GO:0016279//protein-lysine N-methyltransferase activity;GO:00167…	XP_006481945.1 protein SET DOMAIN GROUP 40 isoform X1 [Citrus sinensis]
MSYJ202790	-1.66153	7.70318e-89	4.57672e-87	GO:0004672//protein kinase activity;GO:0005515//protein binding;GO:0005524//ATP binding;GO:0016709//oxidoreductase activity, acting on paired donors, with incorporation or reduction of molecular oxygen, NAD(P)H as one donor, and incorporation of one atom of oxygen	XP_006480345.1 receptor kinase-like protein Xa21 isoform X3 [Citrus sinensis]
MSYJ241060	1.33356	4.31678e-88	2.54343e-86	-	ESR55994.1 hypothetical protein CICLE_v10022688mg [Citrus clementina]
MSYJ224010	-1.29914	9.16986e-88	5.37308e-86	GO:0003674//molecular_function;GO:0005215//transporter activity;GO:0005372//water transmembrane transporter activity;GO:0015204//urea transmembrane transporter activity;GO:0015250//water channel activity;GO:0015267//channel activity;GO:0015318//inorganic solute uptake transmembrane transporter activity;GO:0022803//passive transmembrane transporter activity;GO:0022838//substrate-specific channel a…	XP_006436063.1 aquaporin TIP1-3 [Citrus clementina]
MSYJ196310	1.2766	1.25068e-87	7.30825e-86	GO:0003674//molecular_function;GO:0003700//transcription factor activity, sequence-specific DNA binding	ESR64112.1 hypothetical protein CICLE_v10008935mg [Citrus clementina]
MSYJ056630	-1.26357	2.03091e-87	1.18349e-85	GO:0000166//nucleotide binding;GO:0003674//molecular_function;GO:0003824//catalytic activity;GO:0003977//UDP-N-acetylglucosamine diphosphorylase activity;GO:0003983//UTP:glucose-1-phosphate uridylyltransferase activity;GO:0005488//binding;GO:0005524//ATP binding;GO:0008144//drug binding;GO:0008878//glucose-1-phosphate adenylyltransferase activity;GO:0008879//glucose-1-phosphate thymidylyltransfer…	XP_024047766.1 glucose-1-phosphate adenylyltransferase small subunit 2, chloroplastic [Citrus clementina]
MSYJ138900	-1.85595	4.93511e-87	2.86803e-85	GO:0003674//molecular_function;GO:0003924//GTPase activity;GO:0005260//channel-conductance-controlling ATPase activity;GO:0005319//lipid transporter activity;GO:0005524//ATP binding;GO:0005525//GTP binding;GO:0008565//protein transporter activity;GO:0009378//four-way junction helicase activity;GO:0009381//excinuclease ABC activity;GO:0015220//choline transmembrane transporter activity;GO:0015221/…	XP_006427136.1 pleiotropic drug resistance protein 1 [Citrus clementina]
MSYJ022650	-2.43739	6.76131e-86	3.86594e-84	GO:0004932//mating-type factor pheromone receptor activity;GO:0015333//peptide:proton symporter activity;GO:0022857//transmembrane transporter activity	XP_006420301.1 protein NRT1/ PTR FAMILY 5.2 [Citrus clementina]
MSYJ270630	-2.89054	1.10019e-85	6.27376e-84	GO:0005506//iron ion binding;GO:0005524//ATP binding;GO:0016301//kinase activity;GO:0016705//oxidoreductase activity, acting on paired donors, with incorporation or reduction of molecular oxygen;GO:0020037//heme binding	XP_006431767.1 geraniol 8-hydroxylase [Citrus clementina]
MSYJ213060	1.13287	1.18652e-85	6.74793e-84	-	XP_006435534.1 uncharacterized protein LOC18045041 [Citrus clementina]
MSYJ087200	1.13843	2.05278e-85	1.16124e-83	GO:0008375//acetylglucosaminyltransferase activity;GO:0016760//cellulose synthase (UDP-forming) activity	XP_006474867.1 cellulose synthase-like protein E1 [Citrus sinensis]
MSYJ225120	1.3895	3.99878e-85	2.25608e-83	GO:0003674//molecular_function;GO:0005215//transporter activity;GO:0005365//myo-inositol transmembrane transporter activity;GO:0005366//myo-inositol:proton symporter activity;GO:0008028//monocarboxylic acid transmembrane transporter activity;GO:0008324//cation transmembrane transporter activity;GO:0015075//ion transmembrane transporter activity;GO:0015077//monovalent inorganic cation transmembran…	KDO43485.1 hypothetical protein CISIN_1g010848mg [Citrus sinensis]
MSYJ061770	2.1885	6.63874e-85	3.73561e-83	GO:0003674//molecular_function;GO:0003824//catalytic activity;GO:0004096//catalase activity;GO:0004601//peroxidase activity;GO:0005488//binding;GO:0016209//antioxidant activity;GO:0016491//oxidoreductase activity;GO:0016684//oxidoreductase activity, acting on peroxide as acceptor;GO:0020037//heme binding;GO:0043167//ion binding;GO:0043169//cation binding;GO:0046872//metal ion binding;GO:0046906//…	ESR60288.1 hypothetical protein CICLE_v10016043mg [Citrus clementina]
MSYJ029340	-5.22497	3.56711e-84	1.9914e-82	GO:0003674//molecular_function;GO:0003824//catalytic activity;GO:0047570//3-oxoadipate enol-lactonase activity;GO:0070205//2-succinyl-6-hydroxy-2,4-cyclohexadiene-1-carboxylate synthase activity	XP_006451072.1 strigolactone esterase D14 [Citrus clementina]
MSYJ105440	1.61828	8.03006e-84	4.45952e-82	GO:0004672//protein kinase activity;GO:0005524//ATP binding	XP_006477122.1 G-type lectin S-receptor-like serine/threonine-protein kinase LECRK3 [Citrus sinensis]
MSYJ036500	-1.98937	2.53645e-83	1.39768e-81	GO:0000010//trans-hexaprenyltranstransferase activity;GO:0050347//trans-octaprenyltranstransferase activity	XP_006482129.1 geranylgeranyl pyrophosphate synthase 7, chloroplastic-like [Citrus sinensis]
MSYJ116590	-2.29875	3.70645e-83	2.03711e-81	GO:0003674//molecular_function;GO:0003824//catalytic activity;GO:0004497//monooxygenase activity;GO:0005488//binding;GO:0016491//oxidoreductase activity;GO:0016705//oxidoreductase activity, acting on paired donors, with incorporation or reduction of molecular oxygen;GO:0016706//oxidoreductase activity, acting on paired donors, with incorporation or reduction of molecular oxygen, 2-oxoglutarate as…	GAY53091.1 hypothetical protein CUMW_146760 [Citrus unshiu]
MSYJ129370	-3.59577	5.13621e-83	2.80841e-81	GO:0000166//nucleotide binding;GO:0003674//molecular_function;GO:0003824//catalytic activity;GO:0003987//acetate-CoA ligase activity;GO:0004467//long-chain fatty acid-CoA ligase activity;GO:0005488//binding;GO:0005524//ATP binding;GO:0008144//drug binding;GO:0008668//(2,3-dihydroxybenzoyl)adenylate synthase activity;GO:0008756//o-succinylbenzoate-CoA ligase activity;GO:0015645//fatty acid ligase …	ESR36400.1 hypothetical protein CICLE_v10027967mg [Citrus clementina]
MSYJ125190	-3.07344	6.02339e-83	3.28506e-81	GO:0000166//nucleotide binding;GO:0003674//molecular_function;GO:0003824//catalytic activity;GO:0003987//acetate-CoA ligase activity;GO:0004043//L-aminoadipate-semialdehyde dehydrogenase activity;GO:0005488//binding;GO:0005524//ATP binding;GO:0008144//drug binding;GO:0008668//(2,3-dihydroxybenzoyl)adenylate synthase activity;GO:0008756//o-succinylbenzoate-CoA ligase activity;GO:0016207//4-coumara…	XP_006427714.1 4-coumarate--CoA ligase 1 [Citrus clementina]
MSYJ126830	-5.68783	7.38703e-83	4.01847e-81	GO:0004866//endopeptidase inhibitor activity	XP_006441465.1 21 kDa seed protein [Citrus clementina]
MSYJ262310	-2.45771	8.23884e-83	4.45904e-81	GO:0003674//molecular_function;GO:0005215//transporter activity;GO:0008509//anion transmembrane transporter activity;GO:0015075//ion transmembrane transporter activity;GO:0015103//inorganic anion transmembrane transporter activity;GO:0015112//nitrate transmembrane transporter activity;GO:0015318//inorganic solute uptake transmembrane transporter activity;GO:0015514//nitrite efflux transmembrane t…	GAY36298.1 hypothetical protein CUMW_021250 [Citrus unshiu]
MSYJ177170	-2.17279	9.16692e-83	4.94874e-81	-	XP_006440775.1 protein LONGIFOLIA 1 [Citrus clementina]
MSYJ044030	1.80352	1.59818e-82	8.54103e-81	-	XP_006447142.2 uncharacterized protein LOC18052247 [Citrus clementina]
MSYJ051130	-1.3439	2.3014e-82	1.22683e-80	GO:0003674//molecular_function;GO:0003824//catalytic activity;GO:0004553//hydrolase activity, hydrolyzing O-glycosyl compounds;GO:0004563//beta-N-acetylhexosaminidase activity;GO:0005488//binding;GO:0005515//protein binding;GO:0008092//cytoskeletal protein binding;GO:0015929//hexosaminidase activity;GO:0016231//beta-N-acetylglucosaminidase activity;GO:0016787//hydrolase activity;GO:0016798//hydro…	XP_015388145.1 LOW QUALITY PROTEIN: cytosolic endo-beta-N-acetylglucosaminidase 1 [Citrus sinensis]
MSYJ124480	1.28618	8.31423e-82	4.42109e-80	GO:0003824//catalytic activity;GO:0003854//3-beta-hydroxy-delta5-steroid dehydrogenase activity;GO:0003978//UDP-glucose 4-epimerase activity;GO:0004043//L-aminoadipate-semialdehyde dehydrogenase activity;GO:0004316//3-oxoacyl-[acyl-carrier-protein] reductase (NADPH) activity;GO:0008446//GDP-mannose 4,6-dehydratase activity;GO:0008460//dTDP-glucose 4,6-dehydratase activity;GO:0008667//2,3-dihydro-…	XP_006427615.1 cinnamoyl-CoA reductase 1 [Citrus clementina]
MSYJ191420	-4.72961	1.07613e-81	5.70803e-80	GO:0003674//molecular_function;GO:0003824//catalytic activity;GO:0005375//copper ion transmembrane transporter activity;GO:0005488//binding;GO:0005507//copper ion binding;GO:0008447//L-ascorbate oxidase activity;GO:0009055//electron carrier activity;GO:0016491//oxidoreductase activity;GO:0016679//oxidoreductase activity, acting on diphenols and related substances as donors;GO:0016682//oxidoreduct…	XP_006446384.1 L-ascorbate oxidase [Citrus clementina]
MSYJ099550	-2.12002	3.23385e-81	1.70257e-79	GO:0004565//beta-galactosidase activity	XP_006432095.1 beta-galactosidase 10 [Citrus clementina]
MSYJ103390	-1.94352	6.12208e-81	3.20731e-79	-	XP_006422422.1 protein EXORDIUM-like 5 [Citrus clementina]
MSYJ013560	-1.68954	4.8976e-80	2.54078e-78	GO:0016788//hydrolase activity, acting on ester bonds	XP_006426844.1 GDSL esterase/lipase APG [Citrus clementina]
MSYJ239730	1.51643	1.10763e-79	5.7183e-78	GO:0000981//RNA polymerase II transcription factor activity, sequence-specific DNA binding;GO:0000988//transcription factor activity, protein binding;GO:0000989//transcription factor activity, transcription factor binding;GO:0001067//regulatory region nucleic acid binding;GO:0001076//transcription factor activity, RNA polymerase II transcription factor binding;GO:0001134//transcription factor act…	XP_006420227.1 transcription factor MYB13 [Citrus clementina]
MSYJ211470	1.72936	1.39419e-79	7.18024e-78	-	-
MSYJ077040	-2.80164	1.51326e-79	7.77463e-78	GO:0003674//molecular_function;GO:0003824//catalytic activity;GO:0004315//3-oxoacyl-[acyl-carrier-protein] synthase activity;GO:0016740//transferase activity;GO:0016746//transferase activity, transferring acyl groups;GO:0016747//transferase activity, transferring acyl groups other than amino-acyl groups	XP_006480394.1 3-ketoacyl-CoA synthase 20-like isoform X1 [Citrus sinensis]
MSYJ208990	1.69565	1.89658e-79	9.72057e-78	GO:0008270//zinc ion binding;GO:0046872//metal ion binding;GO:0061630//ubiquitin protein ligase activity;GO:0097602//cullin family protein binding	ESR51020.1 hypothetical protein CICLE_v10032900mg [Citrus clementina]
MSYJ073010	2.05772	3.83942e-79	1.95838e-77	GO:0008773//[protein-PII] uridylyltransferase activity;GO:0030269//tetrahydromethanopterin S-methyltransferase activity;GO:0046983//protein dimerization activity	XP_006442006.1 transcription factor bHLH162 isoform X2 [Citrus clementina]
MSYJ115120	1.33349	3.86095e-79	1.96465e-77	GO:0003824//catalytic activity;GO:0003854//3-beta-hydroxy-delta5-steroid dehydrogenase activity;GO:0003978//UDP-glucose 4-epimerase activity;GO:0004043//L-aminoadipate-semialdehyde dehydrogenase activity;GO:0004316//3-oxoacyl-[acyl-carrier-protein] reductase (NADPH) activity;GO:0008446//GDP-mannose 4,6-dehydratase activity;GO:0008460//dTDP-glucose 4,6-dehydratase activity;GO:0008667//2,3-dihydro-…	XP_006427615.1 cinnamoyl-CoA reductase 1 [Citrus clementina]
MSYJ051510	-1.58331	4.61188e-79	2.34116e-77	GO:0004096//catalase activity;GO:0004601//peroxidase activity;GO:0020037//heme binding	XP_006486214.1 peroxidase 4-like [Citrus sinensis]
MSYJ119180	1.65871	6.93251e-79	3.51082e-77	-	XP_006482754.1 ninja-family protein AFP3-like isoform X1 [Citrus sinensis]
MSYJ140210	1.01145	8.62077e-79	4.35543e-77	GO:0003674//molecular_function;GO:0003824//catalytic activity;GO:0004842//ubiquitin-protein transferase activity;GO:0005488//binding;GO:0008270//zinc ion binding;GO:0016740//transferase activity;GO:0019787//ubiquitin-like protein transferase activity;GO:0043167//ion binding;GO:0043169//cation binding;GO:0046872//metal ion binding;GO:0061630//ubiquitin protein ligase activity;GO:0061659//ubiquitin…	XP_006419513.1 RING-H2 finger protein ATL2 [Citrus clementina]
MSYJ137220	2.01961	9.35189e-79	4.71362e-77	GO:0016491//oxidoreductase activity	XP_006427973.1 codeine O-demethylase [Citrus clementina]
MSYJ089880	-1.41602	9.60736e-79	4.83094e-77	GO:0003674//molecular_function;GO:0003824//catalytic activity;GO:0008194//UDP-glycosyltransferase activity;GO:0016740//transferase activity;GO:0016757//transferase activity, transferring glycosyl groups;GO:0016758//transferase activity, transferring hexosyl groups;GO:0047262//polygalacturonate 4-alpha-galacturonosyltransferase activity	XP_006484832.1 probable galacturonosyltransferase 15 [Citrus sinensis]
MSYJ125450	2.95213	1.24977e-78	6.26949e-77	-	XP_006423772.1 protein PELPK1 [Citrus clementina]
MSYJ026440	-1.79085	1.46175e-78	7.31563e-77	GO:0005506//iron ion binding;GO:0016705//oxidoreductase activity, acting on paired donors, with incorporation or reduction of molecular oxygen;GO:0020037//heme binding	GAY68455.1 hypothetical protein CUMW_264260 [Citrus unshiu]
MSYJ132670	1.07158	3.51375e-78	1.7544e-76	GO:0003674//molecular_function;GO:0003824//catalytic activity;GO:0004180//carboxypeptidase activity;GO:0004222//metalloendopeptidase activity;GO:0005488//binding;GO:0008233//peptidase activity;GO:0008237//metallopeptidase activity;GO:0008777//acetylornithine deacetylase activity;GO:0009014//succinyl-diaminopimelate desuccinylase activity;GO:0016787//hydrolase activity;GO:0016810//hydrolase activi…	XP_006448626.1 allantoate deiminase 2 [Citrus clementina]
MSYJ106500	2.72537	4.80212e-78	2.38647e-76	GO:0003674//molecular_function;GO:0004857//enzyme inhibitor activity;GO:0030234//enzyme regulator activity;GO:0098772//molecular function regulator	GAY43475.1 hypothetical protein CUMW_074730 [Citrus unshiu]
MSYJ047330	-3.89331	5.63417e-78	2.79345e-76	GO:0003674//molecular_function;GO:0003824//catalytic activity;GO:0004553//hydrolase activity, hydrolyzing O-glycosyl compounds;GO:0016740//transferase activity;GO:0016757//transferase activity, transferring glycosyl groups;GO:0016758//transferase activity, transferring hexosyl groups;GO:0016762//xyloglucan:xyloglucosyl transferase activity;GO:0016787//hydrolase activity;GO:0016798//hydrolase acti…	XP_006426162.1 probable xyloglucan endotransglucosylase/hydrolase protein 6 [Citrus clementina]
MSYJ008450	1.35305	7.4724e-78	3.67912e-76	GO:0003723//RNA binding;GO:0003724//RNA helicase activity;GO:0003924//GTPase activity;GO:0005047//signal recognition particle binding;GO:0005506//iron ion binding;GO:0005524//ATP binding;GO:0005525//GTP binding;GO:0016705//oxidoreductase activity, acting on paired donors, with incorporation or reduction of molecular oxygen;GO:0016887//ATPase activity;GO:0017111//nucleoside-triphosphatase activity…	KDO48538.1 hypothetical protein CISIN_1g045507mg, partial [Citrus sinensis]
MSYJ195960	-1.05193	1.71923e-77	8.42582e-76	-	XP_006450930.1 SPX domain-containing protein 1 [Citrus clementina]
MSYJ232420	-2.711	1.92277e-77	9.40167e-76	GO:0003674//molecular_function;GO:0005215//transporter activity;GO:0005319//lipid transporter activity;GO:0005342//organic acid transmembrane transporter activity;GO:0008028//monocarboxylic acid transmembrane transporter activity;GO:0008509//anion transmembrane transporter activity;GO:0008514//organic anion transmembrane transporter activity;GO:0015075//ion transmembrane transporter activity;GO:0…	XP_024042701.1 protein NRT1/ PTR FAMILY 4.6 isoform X1 [Citrus clementina]
MSYJ185550	-3.1376	2.15446e-77	1.05104e-75	GO:0008168//methyltransferase activity;GO:0008171//O-methyltransferase activity;GO:0046983//protein dimerization activity	GAY34625.1 hypothetical protein CUMW_012430 [Citrus unshiu]
MSYJ247380	-3.0199	3.6364e-77	1.76994e-75	-	XP_006423599.1 proline-rich protein 4 [Citrus clementina]
MSYJ114930	-1.35026	6.92296e-77	3.35424e-75	-	XP_006484686.1 protein CDI [Citrus sinensis]
MSYJ055290	-1.0314	1.94697e-76	9.34808e-75	GO:0008168//methyltransferase activity;GO:0008171//O-methyltransferase activity	XP_006434318.1 probable methyltransferase PMT25 [Citrus clementina]
MSYJ216660	1.01456	2.9105e-76	1.39429e-74	GO:0003824//catalytic activity;GO:0030570//pectate lyase activity;GO:0034073//tetrahymanol cyclase activity;GO:0051007//squalene-hopene cyclase activity	XP_006436395.1 beta-amyrin synthase [Citrus clementina]
MSTRG.13168	1.17509	3.22257e-76	1.54032e-74	-	disease resistance-like protein DSC1 [Citrus clementina]
MSYJ184210	-1.25332	1.22281e-75	5.83164e-74	GO:0008028//monocarboxylic acid transmembrane transporter activity;GO:0015295//solute:proton symporter activity;GO:0015307//drug:proton antiporter activity;GO:0022857//transmembrane transporter activity;GO:0042910//xenobiotic transporter activity;GO:0051119//sugar transmembrane transporter activity	XP_006449204.1 sugar carrier protein C [Citrus clementina]
MSYJ203020	-1.67905	4.13594e-75	1.95492e-73	GO:0001871//pattern binding;GO:0003674//molecular_function;GO:0003824//catalytic activity;GO:0004553//hydrolase activity, hydrolyzing O-glycosyl compounds;GO:0005488//binding;GO:0008422//beta-glucosidase activity;GO:0015926//glucosidase activity;GO:0016787//hydrolase activity;GO:0016798//hydrolase activity, acting on glycosyl bonds;GO:0030246//carbohydrate binding;GO:0030247//polysaccharide bindi…	XP_006428300.1 glucan endo-1,3-beta-glucosidase 3 [Citrus clementina]
MSYJ176820	-1.35832	5.92017e-75	2.78588e-73	GO:0003674//molecular_function;GO:0003824//catalytic activity;GO:0004497//monooxygenase activity;GO:0005488//binding;GO:0005506//iron ion binding;GO:0016491//oxidoreductase activity;GO:0016705//oxidoreductase activity, acting on paired donors, with incorporation or reduction of molecular oxygen;GO:0016709//oxidoreductase activity, acting on paired donors, with incorporation or reduction of molecu…	XP_024045441.1 flavonoid 3'-monooxygenase [Citrus clementina]
MSTRG.13366	-3.17168	7.67609e-75	3.60421e-73	-	transcription factor bHLH162 [Citrus clementina]
MSYJ277050	-3.08604	1.25374e-74	5.87379e-73	-	XP_006425681.1 phosphatidylinositol transfer protein 3 [Citrus clementina]
MSYJ072270	-2.61945	1.37211e-74	6.40019e-73	GO:0008168//methyltransferase activity;GO:0008171//O-methyltransferase activity;GO:0046983//protein dimerization activity	ADK97702.1 putative caffeic acid O-methyltransferase [Citrus aurantium]
MSTRG.766	-1.96795	2.52759e-74	1.17384e-72	GO:0010333//terpene synthase activity;GO:0046872//metal ion binding	RecName: Full=Gamma-terpinene synthase, chloroplastic; Short=ClgammaTS; Flags: Precursor [Citrus limon]
MSYJ023530	-1.61455	3.17375e-74	1.47071e-72	GO:0003723//RNA binding;GO:0003724//RNA helicase activity;GO:0005524//ATP binding	XP_006429526.2 protein LURP-one-related 10 [Citrus clementina]
MSYJ067720	-1.57805	3.21383e-74	1.48605e-72	-	XP_006433484.1 uncharacterized protein LOC18041673 [Citrus clementina]
MSYJ183460	-2.13715	3.66137e-74	1.68931e-72	GO:0004857//enzyme inhibitor activity;GO:0030599//pectinesterase activity	GAY34174.1 hypothetical protein CUMW_010050 [Citrus unshiu]
MSYJ003820	1.47036	7.42487e-74	3.41095e-72	GO:0008270//zinc ion binding	XP_006423480.1 B-box zinc finger protein 19 [Citrus clementina]
MSYJ039750	-1.52382	5.71325e-73	2.60216e-71	-	XP_006423793.1 protein EXORDIUM-like 2 [Citrus clementina]
MSYJ077500	-1.49727	1.31822e-72	5.99115e-71	GO:0008194//UDP-glycosyltransferase activity;GO:0016758//transferase activity, transferring hexosyl groups	XP_006475483.1 UDP-glycosyltransferase 72E1 [Citrus sinensis]
MSYJ233310	-2.02886	1.54708e-72	7.01628e-71	GO:0004674//protein serine/threonine kinase activity;GO:0005515//protein binding;GO:0005524//ATP binding;GO:0016791//phosphatase activity;GO:0043531//ADP binding	XP_024045643.1 uncharacterized protein LOC18048558 isoform X1 [Citrus clementina]
MSYJ047390	1.16411	2.04698e-72	9.24398e-71	-	GAY38868.1 hypothetical protein CUMW_040020 [Citrus unshiu]
MSYJ151120	1.41049	8.18445e-72	3.66491e-70	GO:0005506//iron ion binding;GO:0016705//oxidoreductase activity, acting on paired donors, with incorporation or reduction of molecular oxygen;GO:0020037//heme binding	XP_006471356.1 cytochrome P450 94C1-like [Citrus sinensis]
MSYJ064180	-2.96676	8.28838e-72	3.70365e-70	GO:0003674//molecular_function;GO:0003824//catalytic activity;GO:0004553//hydrolase activity, hydrolyzing O-glycosyl compounds;GO:0016787//hydrolase activity;GO:0016798//hydrolase activity, acting on glycosyl bonds	XP_006434020.1 probable beta-D-xylosidase 7 [Citrus clementina]
MSYJ239800	1.05803	1.6363e-71	7.28119e-70	GO:0005515//protein binding	XP_006420238.1 probable glutathione S-transferase [Citrus clementina]
MSYJ068190	-2.05153	1.71572e-71	7.61866e-70	GO:0003674//molecular_function;GO:0005488//binding;GO:0005509//calcium ion binding;GO:0005515//protein binding;GO:0008017//microtubule binding;GO:0008092//cytoskeletal protein binding;GO:0015631//tubulin binding;GO:0042626//ATPase activity, coupled to transmembrane movement of substances;GO:0043167//ion binding;GO:0043169//cation binding;GO:0046872//metal ion binding	GAY57450.1 hypothetical protein CUMW_179530 [Citrus unshiu]
MSYJ228000	-3.5343	2.35168e-71	1.03776e-69	GO:0005506//iron ion binding;GO:0016705//oxidoreductase activity, acting on paired donors, with incorporation or reduction of molecular oxygen;GO:0020037//heme binding	XP_006421138.2 cytochrome P450 71D11 [Citrus clementina]
MSYJ266870	-2.34198	5.57158e-71	2.4485e-69	GO:0004601//peroxidase activity;GO:0020037//heme binding	XP_006492678.1 peroxidase A2 [Citrus sinensis]
MSYJ187800	-1.64925	5.8735e-71	2.57586e-69	GO:0003674//molecular_function;GO:0003824//catalytic activity;GO:0004601//peroxidase activity;GO:0005488//binding;GO:0016209//antioxidant activity;GO:0016491//oxidoreductase activity;GO:0016684//oxidoreductase activity, acting on peroxide as acceptor;GO:0020037//heme binding;GO:0043167//ion binding;GO:0043169//cation binding;GO:0046872//metal ion binding;GO:0046906//tetrapyrrole binding;GO:004803…	XP_006449726.1 peroxidase 42 [Citrus clementina]
MSTRG.12791	1.22166	6.41665e-71	2.80828e-69	GO:0015291//secondary active transmembrane transporter activity;GO:0016628//oxidoreductase activity, acting on the CH-CH group of donors, NAD or NADP as acceptor	hexose carrier protein HEX6 [Citrus clementina]
MSTRG.13218	7.12718	2.77169e-70	1.1934e-68	GO:0008171//O-methyltransferase activity;GO:0008757//S-adenosylmethionine-dependent methyltransferase activity	anthranilate N-methyltransferase [Citrus clementina]
MSYJ013720	-1.85746	2.91963e-70	1.25456e-68	GO:0003674//molecular_function;GO:0003700//transcription factor activity, sequence-specific DNA binding	XP_006426870.1 auxin-responsive protein IAA26 [Citrus clementina]
MSYJ191970	-2.77235	6.16018e-70	2.63107e-68	GO:0003674//molecular_function;GO:0003824//catalytic activity;GO:0003993//acid phosphatase activity;GO:0004629//phospholipase C activity;GO:0016787//hydrolase activity;GO:0016788//hydrolase activity, acting on ester bonds;GO:0016791//phosphatase activity;GO:0042578//phosphoric ester hydrolase activity	KDO54822.1 hypothetical protein CISIN_1g009936mg [Citrus sinensis]
MSYJ123220	-2.6099	1.49376e-69	6.35447e-68	-	XP_015384469.1 uncharacterized protein LOC107176463 [Citrus sinensis]
MSYJ048420	2.57094	1.77738e-69	7.54588e-68	GO:0015238//drug transmembrane transporter activity;GO:0015297//antiporter activity;GO:0042910//xenobiotic transporter activity	XP_006426307.1 protein DETOXIFICATION 27 [Citrus clementina]
MSYJ162150	-1.25077	1.9238e-69	8.15124e-68	GO:0003674//molecular_function;GO:0003824//catalytic activity;GO:0004180//carboxypeptidase activity;GO:0004185//serine-type carboxypeptidase activity;GO:0008233//peptidase activity;GO:0008236//serine-type peptidase activity;GO:0008238//exopeptidase activity;GO:0016787//hydrolase activity;GO:0017171//serine hydrolase activity;GO:0070008//serine-type exopeptidase activity;GO:0070011//peptidase acti…	GAY36920.1 hypothetical protein CUMW_025390 [Citrus unshiu]
MSYJ030920	-1.52328	2.40505e-69	1.01701e-67	GO:0046873//metal ion transmembrane transporter activity	XP_006429781.1 zinc transporter 8 [Citrus clementina]
MSYJ246230	-2.90875	8.38042e-69	3.52276e-67	GO:0008236//serine-type peptidase activity	XP_006422997.1 subtilisin-like protease SBT1.7 [Citrus clementina]
MSYJ210510	-1.70872	1.80033e-68	7.55286e-67	GO:0008767//UDP-galactopyranose mutase activity;GO:0008812//choline dehydrogenase activity;GO:0016491//oxidoreductase activity;GO:0016614//oxidoreductase activity, acting on CH-OH group of donors;GO:0016701//oxidoreductase activity, acting on single donors with incorporation of molecular oxygen;GO:0045550//geranylgeranyl reductase activity;GO:0050660//flavin adenine dinucleotide binding;GO:005066…	XP_006421826.1 protein HOTHEAD [Citrus clementina]
MSYJ267330	-1.73584	2.20635e-68	9.23802e-67	GO:0003674//molecular_function;GO:0003824//catalytic activity;GO:0004310//farnesyl-diphosphate farnesyltransferase activity;GO:0004311//farnesyltranstransferase activity;GO:0004337//geranyltranstransferase activity;GO:0004659//prenyltransferase activity;GO:0016740//transferase activity;GO:0016765//transferase activity, transferring alkyl or aryl (other than methyl) groups;GO:0016767//geranylgeran…	XP_006492716.1 phytoene synthase 2, chloroplastic [Citrus sinensis]
MSYJ134710	-2.74229	1.94261e-67	8.02317e-66	GO:0003774//motor activity;GO:0005507//copper ion binding;GO:0045340//mercury ion binding;GO:0046872//metal ion binding	XP_006448293.1 heavy metal-associated isoprenylated plant protein 22 [Citrus clementina]
MSTRG.15225	-5.91377	2.48363e-67	1.02377e-65	-	hypothetical protein CUMW_240050, partial [Citrus unshiu]
MSYJ255660	-1.88157	4.16742e-67	1.71122e-65	GO:0005506//iron ion binding;GO:0016705//oxidoreductase activity, acting on paired donors, with incorporation or reduction of molecular oxygen;GO:0020037//heme binding	XP_006435134.1 cytochrome P450 83B1 [Citrus clementina]
MSYJ232020	-1.60201	4.55665e-67	1.86384e-65	GO:0003674//molecular_function;GO:0005488//binding;GO:0005515//protein binding;GO:0008017//microtubule binding;GO:0008092//cytoskeletal protein binding;GO:0015631//tubulin binding	XP_006476692.1 TORTIFOLIA1-like protein 3 [Citrus sinensis]
MSYJ262230	-1.78327	5.45658e-67	2.22767e-65	GO:0005515//protein binding	XP_024041649.1 F-box/kelch-repeat protein At1g23390 [Citrus clementina]
MSYJ011510	1.26455	7.3926e-67	3.01227e-65	GO:0003674//molecular_function;GO:0003824//catalytic activity;GO:0004497//monooxygenase activity;GO:0005488//binding;GO:0005506//iron ion binding;GO:0016491//oxidoreductase activity;GO:0016705//oxidoreductase activity, acting on paired donors, with incorporation or reduction of molecular oxygen;GO:0016709//oxidoreductase activity, acting on paired donors, with incorporation or reduction of molecu…	XP_006426520.1 3-epi-6-deoxocathasterone 23-monooxygenase [Citrus clementina]
MSYJ113760	-1.76808	1.95207e-66	7.86374e-65	GO:0000166//nucleotide binding;GO:0003674//molecular_function;GO:0003824//catalytic activity;GO:0005488//binding;GO:0008144//drug binding;GO:0016208//AMP binding;GO:0017076//purine nucleotide binding;GO:0030554//adenyl nucleotide binding;GO:0032553//ribonucleotide binding;GO:0032555//purine ribonucleotide binding;GO:0032559//adenyl ribonucleotide binding;GO:0036094//small molecule binding;GO:0043…	XP_006444481.1 universal stress protein PHOS34 [Citrus clementina]
MSYJ096730	4.03974	4.43909e-66	1.7815e-64	GO:0016747//transferase activity, transferring acyl groups other than amino-acyl groups	XP_006431929.1 BAHD acyltransferase BIA1 [Citrus clementina]
MSYJ045830	-1.65693	8.39466e-66	3.36261e-64	GO:0004672//protein kinase activity;GO:0005515//protein binding;GO:0005524//ATP binding;GO:0016709//oxidoreductase activity, acting on paired donors, with incorporation or reduction of molecular oxygen, NAD(P)H as one donor, and incorporation of one atom of oxygen	XP_024045853.1 probable LRR receptor-like serine/threonine-protein kinase At3g47570 isoform X1 [Citrus clementina]
MSYJ119120	-3.49671	1.58922e-65	6.3301e-64	-	XP_006482766.1 protein LONGIFOLIA 1 [Citrus sinensis]
MSYJ023190	-2.63585	6.82035e-65	2.70147e-63	-	GAY32241.1 hypothetical protein CUMW_001310 [Citrus unshiu]
MSYJ184930	-1.10875	1.21979e-64	4.7869e-63	-	XP_006449326.1 putative nuclear RNA export factor SDE5 [Citrus clementina]
MSYJ135110	3.1537	1.39776e-64	5.46512e-63	-	XP_006448231.1 MLP-like protein 34 [Citrus clementina]
MSYJ179670	2.46284	1.63282e-64	6.37251e-63	GO:0004003//ATP-dependent DNA helicase activity;GO:0004672//protein kinase activity;GO:0005524//ATP binding;GO:0030247//polysaccharide binding	GAY53660.1 hypothetical protein CUMW_150820 [Citrus unshiu]
MSYJ246410	1.34345	2.02669e-64	7.86636e-63	GO:0003674//molecular_function;GO:0003676//nucleic acid binding;GO:0003677//DNA binding;GO:0003700//transcription factor activity, sequence-specific DNA binding;GO:0003735//structural constituent of ribosome;GO:0005488//binding;GO:0097159//organic cyclic compound binding;GO:1901363//heterocyclic compound binding	XP_006423025.1 ethylene-responsive transcription factor ERF109 [Citrus clementina]
MSYJ046330	4.03161	2.25888e-64	8.75161e-63	GO:0003674//molecular_function;GO:0003824//catalytic activity;GO:0010279//indole-3-acetic acid amido synthetase activity;GO:0016874//ligase activity;GO:0016879//ligase activity, forming carbon-nitrogen bonds;GO:0016881//acid-amino acid ligase activity	KDO79042.1 hypothetical protein CISIN_1g007558mg [Citrus sinensis]
MSYJ028840	1.11833	2.47338e-64	9.56523e-63	GO:0005515//protein binding	XP_006447718.1 F-box protein At3g07870 [Citrus clementina]
MSYJ116060	-1.36551	6.03412e-64	2.31254e-62	GO:0003714//transcription corepressor activity	KDO57226.1 hypothetical protein CISIN_1g003892mg [Citrus sinensis]
MSYJ066690	1.10997	6.96146e-64	2.66313e-62	-	KDO81563.1 hypothetical protein CISIN_1g018121mg [Citrus sinensis]
MSYJ122690	-1.02224	1.03105e-63	3.93723e-62	GO:0003674//molecular_function;GO:0003824//catalytic activity;GO:0004315//3-oxoacyl-[acyl-carrier-protein] synthase activity;GO:0004421//hydroxymethylglutaryl-CoA synthase activity;GO:0016740//transferase activity;GO:0016746//transferase activity, transferring acyl groups;GO:0016747//transferase activity, transferring acyl groups other than amino-acyl groups	XP_006474532.1 3-ketoacyl-CoA synthase 10 [Citrus sinensis]
MSYJ185410	-1.68742	3.87391e-63	1.46616e-61	-	XP_006467735.1 protein E6-like [Citrus sinensis]
MSYJ261910	-1.10467	4.2486e-63	1.60226e-61	GO:0003674//molecular_function;GO:0003824//catalytic activity;GO:0004024//alcohol dehydrogenase activity, zinc-dependent;GO:0005488//binding;GO:0008270//zinc ion binding;GO:0008743//L-threonine 3-dehydrogenase activity;GO:0016491//oxidoreductase activity;GO:0016627//oxidoreductase activity, acting on the CH-CH group of donors;GO:0016628//oxidoreductase activity, acting on the CH-CH group of donor…	XP_006483850.1 2-methylene-furan-3-one reductase-like [Citrus sinensis]
MSYJ234210	-1.74757	5.2673e-63	1.98293e-61	-	XP_006439373.1 uncharacterized protein LOC18049852 [Citrus clementina]
MSYJ170700	-3.60965	6.44546e-63	2.41364e-61	GO:0003674//molecular_function;GO:0003824//catalytic activity;GO:0004397//histidine ammonia-lyase activity;GO:0016829//lyase activity;GO:0016840//carbon-nitrogen lyase activity;GO:0016841//ammonia-lyase activity;GO:0045548//phenylalanine ammonia-lyase activity;GO:0050368//tyrosine 2,3-aminomutase activity	XP_006436446.1 phenylalanine ammonia-lyase [Citrus clementina]
MSYJ227270	-2.84135	8.91677e-63	3.32736e-61	GO:0005506//iron ion binding;GO:0016705//oxidoreductase activity, acting on paired donors, with incorporation or reduction of molecular oxygen;GO:0020037//heme binding	ESR36916.1 hypothetical protein CICLE_v10030057mg [Citrus clementina]
MSYJ119970	1.20263	1.06752e-62	3.9696e-61	GO:0003677//DNA binding	XP_006482609.1 cyclic dof factor 2 [Citrus sinensis]
MSYJ017870	1.30041	1.53847e-62	5.69099e-61	GO:0005375//copper ion transmembrane transporter activity;GO:0005507//copper ion binding;GO:0016491//oxidoreductase activity	XP_006480930.1 laccase-7-like [Citrus sinensis]
MSYJ176390	1.67829	2.16346e-62	7.97518e-61	GO:0000166//nucleotide binding;GO:0003674//molecular_function;GO:0003824//catalytic activity;GO:0004672//protein kinase activity;GO:0004674//protein serine/threonine kinase activity;GO:0005488//binding;GO:0005515//protein binding;GO:0005524//ATP binding;GO:0008144//drug binding;GO:0016301//kinase activity;GO:0016709//oxidoreductase activity, acting on paired donors, with incorporation or reductio…	XP_024044006.1 probable LRR receptor-like serine/threonine-protein kinase At1g74360 [Citrus clementina]
MSYJ120060	1.13177	2.54735e-62	9.37408e-61	-	XP_006482599.1 amino acid transporter AVT1I-like [Citrus sinensis]
MSYJ224890	-1.9721	3.67528e-62	1.34781e-60	GO:0003674//molecular_function;GO:0003824//catalytic activity;GO:0004364//glutathione transferase activity;GO:0005488//binding;GO:0005515//protein binding;GO:0015035//protein disulfide oxidoreductase activity;GO:0015036//disulfide oxidoreductase activity;GO:0015037//peptide disulfide oxidoreductase activity;GO:0015038//glutathione disulfide oxidoreductase activity;GO:0016034//maleylacetoacetate i…	XP_006486019.1 glutathione S-transferase DHAR2-like [Citrus sinensis]
MSYJ210210	-1.36615	2.21752e-61	8.0489e-60	GO:0016747//transferase activity, transferring acyl groups other than amino-acyl groups	XP_006421786.1 coumaroyl-CoA:anthocyanidin 3-O-glucoside-6''-O-coumaroyltransferase 1 [Citrus clementina]
MSTRG.1424	1.14667	4.69049e-61	1.69096e-59	-	disease resistance-like protein DSC1 [Citrus clementina]
MSYJ018150	-1.95924	9.67592e-60	3.42441e-58	-	-
MSYJ020060	-3.07301	1.15764e-59	4.08424e-58	GO:0003674//molecular_function;GO:0003824//catalytic activity;GO:0004553//hydrolase activity, hydrolyzing O-glycosyl compounds;GO:0004565//beta-galactosidase activity;GO:0005488//binding;GO:0015925//galactosidase activity;GO:0016787//hydrolase activity;GO:0016798//hydrolase activity, acting on glycosyl bonds;GO:0030246//carbohydrate binding	KDO73220.1 hypothetical protein CISIN_1g003095mg [Citrus sinensis]
MSYJ227210	-3.87218	1.15787e-59	4.08424e-58	GO:0005506//iron ion binding;GO:0016705//oxidoreductase activity, acting on paired donors, with incorporation or reduction of molecular oxygen;GO:0020037//heme binding	XP_006423672.1 geraniol 8-hydroxylase [Citrus clementina]
MSYJ203930	-3.13465	2.41835e-59	8.51627e-58	GO:0003674//molecular_function;GO:0003824//catalytic activity;GO:0016491//oxidoreductase activity;GO:0016705//oxidoreductase activity, acting on paired donors, with incorporation or reduction of molecular oxygen;GO:0016717//oxidoreductase activity, acting on paired donors, with oxidation of a pair of donors resulting in the reduction of molecular oxygen to two molecules of water;GO:0042389//omega…	KDO66908.1 hypothetical protein CISIN_1g016642mg [Citrus sinensis]
MSYJ239580	1.18172	2.51532e-59	8.84311e-58	-	ESR33447.1 hypothetical protein CICLE_v10006220mg [Citrus clementina]
MSYJ273690	-1.37642	2.64537e-59	9.28499e-58	GO:0003677//DNA binding	XP_024039343.1 NAC domain-containing protein 74-like [Citrus clementina]
MSYJ175680	-1.74382	9.68545e-59	3.35521e-57	GO:0008233//peptidase activity	XP_006477434.1 thaumatin-like protein [Citrus sinensis]
MSYJ023450	1.04724	2.34935e-58	8.08587e-57	GO:0003674//molecular_function;GO:0003824//catalytic activity;GO:0003867//4-aminobutyrate transaminase activity;GO:0004015//adenosylmethionine-8-amino-7-oxononanoate transaminase activity;GO:0004587//ornithine-oxo-acid transaminase activity;GO:0005488//binding;GO:0005515//protein binding;GO:0008144//drug binding;GO:0008453//alanine-glyoxylate transaminase activity;GO:0008483//transaminase activit…	XP_006429538.1 alanine--glyoxylate aminotransferase 2 homolog 3, mitochondrial isoform X1 [Citrus clementina]
MSYJ240360	-5.3837	3.18433e-58	1.09067e-56	GO:0008767//UDP-galactopyranose mutase activity;GO:0008812//choline dehydrogenase activity;GO:0016491//oxidoreductase activity;GO:0016614//oxidoreductase activity, acting on CH-OH group of donors;GO:0016701//oxidoreductase activity, acting on single donors with incorporation of molecular oxygen;GO:0045550//geranylgeranyl reductase activity;GO:0050660//flavin adenine dinucleotide binding;GO:005066…	XP_024045572.1 protein HOTHEAD isoform X2 [Citrus clementina]
MSYJ243800	1.05274	9.43297e-58	3.21537e-56	GO:0016491//oxidoreductase activity	XP_006432906.1 protein SRG1 [Citrus clementina]
MSYJ049290	-2.42887	1.0116e-57	3.44267e-56	GO:0000166//nucleotide binding;GO:0003674//molecular_function;GO:0003824//catalytic activity;GO:0004672//protein kinase activity;GO:0004674//protein serine/threonine kinase activity;GO:0004675//transmembrane receptor protein serine/threonine kinase activity;GO:0004888//transmembrane signaling receptor activity;GO:0005488//binding;GO:0005515//protein binding;GO:0005524//ATP binding;GO:0008144//dru…	XP_024036792.1 LOW QUALITY PROTEIN: probable LRR receptor-like serine/threonine-protein kinase At5g63710 [Citrus clementina]
MSYJ034570	-1.35179	1.27433e-57	4.32987e-56	GO:0008375//acetylglucosaminyltransferase activity;GO:0016757//transferase activity, transferring glycosyl groups	GAY33292.1 hypothetical protein CUMW_006550 [Citrus unshiu]
MSYJ021640	-1.20804	1.44142e-57	4.88979e-56	GO:0003674//molecular_function;GO:0003676//nucleic acid binding;GO:0003677//DNA binding;GO:0003700//transcription factor activity, sequence-specific DNA binding;GO:0005488//binding;GO:0043167//ion binding;GO:0043169//cation binding;GO:0046872//metal ion binding;GO:0097159//organic cyclic compound binding;GO:1901363//heterocyclic compound binding	XP_024033892.1 zinc finger CCCH domain-containing protein 20 [Citrus clementina]
MSYJ241890	-2.35492	1.71121e-57	5.78657e-56	GO:0003674//molecular_function;GO:0003824//catalytic activity;GO:0004857//enzyme inhibitor activity;GO:0016787//hydrolase activity;GO:0016788//hydrolase activity, acting on ester bonds;GO:0030234//enzyme regulator activity;GO:0030599//pectinesterase activity;GO:0045330//aspartyl esterase activity;GO:0046910//pectinesterase inhibitor activity;GO:0052689//carboxylic ester hydrolase activity;GO:0098…	XP_006441080.1 probable pectinesterase/pectinesterase inhibitor 61 [Citrus clementina]
MSYJ083800	1.38523	2.61092e-57	8.80099e-56	GO:0016760//cellulose synthase (UDP-forming) activity	KDO39591.1 hypothetical protein CISIN_1g006357mg [Citrus sinensis]
MSYJ042470	-1.02996	9.02825e-57	3.02888e-55	GO:0003674//molecular_function;GO:0003824//catalytic activity;GO:0003985//acetyl-CoA C-acetyltransferase activity;GO:0004315//3-oxoacyl-[acyl-carrier-protein] synthase activity;GO:0016740//transferase activity;GO:0016746//transferase activity, transferring acyl groups;GO:0016747//transferase activity, transferring acyl groups other than amino-acyl groups	KDO67810.1 hypothetical protein CISIN_1g010144mg [Citrus sinensis]
MSYJ046690	-1.57762	1.84571e-56	6.17269e-55	GO:0003674//molecular_function;GO:0003779//actin binding;GO:0005488//binding;GO:0005515//protein binding;GO:0008092//cytoskeletal protein binding	GAY50077.1 hypothetical protein CUMW_123930 [Citrus unshiu]
MSYJ183750	1.24808	2.18259e-56	7.27644e-55	GO:0004672//protein kinase activity;GO:0005524//ATP binding	GAY34240.1 hypothetical protein CUMW_010330, partial [Citrus unshiu]
MSYJ035960	2.09613	1.39076e-55	4.60055e-54	GO:0003824//catalytic activity;GO:0004316//3-oxoacyl-[acyl-carrier-protein] reductase (NADPH) activity;GO:0004757//sepiapterin reductase activity;GO:0008667//2,3-dihydro-2,3-dihydroxybenzoate dehydrogenase activity;GO:0008678//2-deoxy-D-gluconate 3-dehydrogenase activity;GO:0016491//oxidoreductase activity;GO:0016630//protochlorophyllide reductase activity;GO:0050662//coenzyme binding;GO:0051287/…	XP_006482064.2 uncharacterized protein LOC102610912 [Citrus sinensis]
MSYJ023330	1.22358	2.45055e-55	8.09365e-54	GO:0003674//molecular_function;GO:0003824//catalytic activity;GO:0004842//ubiquitin-protein transferase activity;GO:0005515//protein binding;GO:0008270//zinc ion binding;GO:0016740//transferase activity;GO:0019787//ubiquitin-like protein transferase activity	XP_006429552.1 U-box domain-containing protein 16 [Citrus clementina]
MSYJ064790	-1.66663	3.24999e-55	1.06843e-53	GO:0003674//molecular_function;GO:0003676//nucleic acid binding;GO:0003677//DNA binding;GO:0003700//transcription factor activity, sequence-specific DNA binding;GO:0005488//binding;GO:0043565//sequence-specific DNA binding;GO:0097159//organic cyclic compound binding;GO:1901363//heterocyclic compound binding	XP_006433921.1 homeobox-leucine zipper protein ATHB-6 isoform X1 [Citrus clementina]
MSYJ022630	-4.21193	3.67442e-55	1.2061e-53	GO:0015333//peptide:proton symporter activity;GO:0022857//transmembrane transporter activity	GAY45441.1 hypothetical protein CUMW_089530 [Citrus unshiu]
MSYJ027970	-1.25008	6.15972e-55	2.01255e-53	GO:0001671//ATPase activator activity;GO:0003674//molecular_function;GO:0003682//chromatin binding;GO:0005488//binding;GO:0005506//iron ion binding;GO:0005515//protein binding;GO:0008047//enzyme activator activity;GO:0016705//oxidoreductase activity, acting on paired donors, with incorporation or reduction of molecular oxygen;GO:0019899//enzyme binding;GO:0020037//heme binding;GO:0030234//enzyme …	XP_006447601.1 condensin complex subunit 2 isoform X3 [Citrus clementina]
MSYJ249360	-1.44519	2.05092e-54	6.63974e-53	GO:0003674//molecular_function;GO:0003677//DNA binding;GO:0003700//transcription factor activity, sequence-specific DNA binding;GO:0003824//catalytic activity;GO:0005515//protein binding;GO:0016787//hydrolase activity;GO:0016788//hydrolase activity, acting on ester bonds;GO:0016987//sigma factor activity;GO:0047570//3-oxoadipate enol-lactonase activity;GO:0070205//2-succinyl-6-hydroxy-2,4-cyclohe…	XP_006436236.1 methylesterase 1 [Citrus clementina]
MSYJ205980	-3.482	6.62258e-54	2.13428e-52	GO:0003674//molecular_function;GO:0003824//catalytic activity;GO:0004842//ubiquitin-protein transferase activity;GO:0005488//binding;GO:0005515//protein binding;GO:0008270//zinc ion binding;GO:0016740//transferase activity;GO:0019787//ubiquitin-like protein transferase activity;GO:0043167//ion binding;GO:0043169//cation binding;GO:0043621//protein self-association;GO:0046872//metal ion binding;GO…	XP_006424795.1 osmotin-like protein [Citrus clementina]
MSYJ165270	-1.67692	7.15036e-54	2.30088e-52	-	XP_006420039.1 early light-induced protein 1, chloroplastic [Citrus clementina]
MSYJ010350	-1.60237	9.49521e-54	3.0508e-52	-	GAY54143.1 hypothetical protein CUMW_154400 [Citrus unshiu]
MSYJ066410	1.94412	1.54499e-53	4.95655e-52	GO:0003856//3-dehydroquinate synthase activity;GO:0005198//structural molecule activity	AQX83164.1 exocyst subunit Exo70I [Citrus trifoliata]
MSYJ111830	-2.73503	2.67444e-53	8.54134e-52	GO:0003674//molecular_function;GO:0003824//catalytic activity;GO:0004497//monooxygenase activity;GO:0005488//binding;GO:0005506//iron ion binding;GO:0016491//oxidoreductase activity;GO:0016705//oxidoreductase activity, acting on paired donors, with incorporation or reduction of molecular oxygen;GO:0016709//oxidoreductase activity, acting on paired donors, with incorporation or reduction of molecu…	XP_006491339.1 cytochrome P450 78A9-like [Citrus sinensis]
MSYJ007440	-1.09082	3.86216e-53	1.23161e-51	GO:0016747//transferase activity, transferring acyl groups other than amino-acyl groups	GAY48981.1 hypothetical protein CUMW_115780 [Citrus unshiu]
MSYJ263360	1.22579	4.35753e-53	1.38749e-51	GO:0003674//molecular_function;GO:0003824//catalytic activity;GO:0016787//hydrolase activity;GO:0016788//hydrolase activity, acting on ester bonds;GO:0052689//carboxylic ester hydrolase activity	XP_006484022.1 probable carboxylesterase 16 [Citrus sinensis]
MSYJ101980	-1.08439	4.52598e-53	1.43683e-51	GO:0005506//iron ion binding;GO:0016491//oxidoreductase activity	XP_006428971.1 protein ECERIFERUM 1 [Citrus clementina]
MSYJ161710	-1.7022	5.5327e-53	1.75381e-51	GO:0003674//molecular_function;GO:0003676//nucleic acid binding;GO:0003723//RNA binding;GO:0003729//mRNA binding;GO:0005488//binding;GO:0005509//calcium ion binding;GO:0005543//phospholipid binding;GO:0005544//calcium-dependent phospholipid binding;GO:0008289//lipid binding;GO:0043167//ion binding;GO:0043168//anion binding;GO:0043169//cation binding;GO:0046872//metal ion binding;GO:0097159//organ…	GAY36842.1 hypothetical protein CUMW_024900 [Citrus unshiu]
MSYJ231900	1.09647	7.22016e-53	2.27179e-51	GO:0003674//molecular_function;GO:0003676//nucleic acid binding;GO:0003677//DNA binding;GO:0003684//damaged DNA binding;GO:0003824//catalytic activity;GO:0004518//nuclease activity;GO:0004527//exonuclease activity;GO:0004529//exodeoxyribonuclease activity;GO:0004536//deoxyribonuclease activity;GO:0005488//binding;GO:0005515//protein binding;GO:0008409//5'-3' exonuclease activity;GO:0016787//hydro…	XP_006439735.1 uncharacterized protein LOC18048699 [Citrus clementina]
MSYJ073430	1.08084	1.12338e-52	3.52944e-51	-	XP_006441350.1 protein REVEILLE 7 isoform X1 [Citrus clementina]
MSYJ247200	-5.7064	1.34956e-52	4.2338e-51	GO:0004722//protein serine/threonine phosphatase activity;GO:0015267//channel activity	ESR36816.1 hypothetical protein CICLE_v10028106mg [Citrus clementina]
MSYJ246590	-2.29317	1.61501e-52	5.05167e-51	GO:0003674//molecular_function;GO:0004857//enzyme inhibitor activity;GO:0004860//protein kinase inhibitor activity;GO:0004861//cyclin-dependent protein serine/threonine kinase inhibitor activity;GO:0016538//cyclin-dependent protein serine/threonine kinase regulator activity;GO:0019207//kinase regulator activity;GO:0019210//kinase inhibitor activity;GO:0019887//protein kinase regulator activity;GO…	XP_006487083.1 cyclin-dependent kinase inhibitor 7 [Citrus sinensis]
MSYJ086830	-1.78388	1.78794e-52	5.58436e-51	GO:0003674//molecular_function;GO:0003824//catalytic activity;GO:0003977//UDP-N-acetylglucosamine diphosphorylase activity;GO:0005488//binding;GO:0008270//zinc ion binding;GO:0008374//O-acyltransferase activity;GO:0008780//acyl-[acyl-carrier-protein]-UDP-N-acetylglucosamine O-acyltransferase activity;GO:0009001//serine O-acetyltransferase activity;GO:0016407//acetyltransferase activity;GO:0016410…	XP_006452561.1 serine acetyltransferase 1, chloroplastic [Citrus clementina]
MSYJ182890	-2.61887	2.65383e-52	8.26457e-51	GO:0003674//molecular_function;GO:0003712//transcription cofactor activity;GO:0005488//binding;GO:0005515//protein binding;GO:0051087//chaperone binding;GO:0051539//4 iron, 4 sulfur cluster binding;GO:0070283//radical SAM enzyme activity	XP_006448983.1 BAG family molecular chaperone regulator 1 [Citrus clementina]
MSYJ145200	-1.91741	3.1562e-52	9.80036e-51	GO:0003674//molecular_function;GO:0003824//catalytic activity;GO:0016853//isomerase activity;GO:0016872//intramolecular lyase activity;GO:0045430//chalcone isomerase activity	XP_006435919.1 probable chalcone--flavonone isomerase 3 [Citrus clementina]
MSYJ117340	-1.89151	3.97145e-52	1.2278e-50	GO:0000179//rRNA (adenine-N6,N6-)-dimethyltransferase activity;GO:0003824//catalytic activity;GO:0004148//dihydrolipoyl dehydrogenase activity;GO:0004355//glutamate synthase (NADPH) activity;GO:0004368//glycerol-3-phosphate dehydrogenase activity;GO:0004729//oxygen-dependent protoporphyrinogen oxidase activity;GO:0004791//thioredoxin-disulfide reductase activity;GO:0008168//methyltransferase acti…	GAY45446.1 hypothetical protein CUMW_089570 [Citrus unshiu]
MSYJ010430	1.7487	4.75776e-52	1.46239e-50	GO:0008080//N-acetyltransferase activity;GO:0016651//oxidoreductase activity, acting on NAD(P)H	GAY54156.1 hypothetical protein CUMW_154510 [Citrus unshiu]
MSYJ072340	-1.03242	5.35004e-52	1.64207e-50	GO:0003674//molecular_function;GO:0005488//binding;GO:0005507//copper ion binding;GO:0016597//amino acid binding;GO:0016743//carboxyl- or carbamoyltransferase activity;GO:0043167//ion binding;GO:0043169//cation binding;GO:0045340//mercury ion binding;GO:0046872//metal ion binding;GO:0046914//transition metal ion binding	XP_024043282.1 heavy metal-associated isoprenylated plant protein 9 [Citrus clementina]
MSYJ162830	-1.55414	5.86615e-52	1.79788e-50	-	GAY37031.1 hypothetical protein CUMW_026100 [Citrus unshiu]
MSTRG.6158	-2.12949	6.52309e-52	1.99635e-50	-	Transposon Ty3-I Gag-Pol polyprotein [Vitis vinifera]
MSYJ195650	1.58219	8.75288e-52	2.67491e-50	GO:0008881//glutamate racemase activity;GO:0036361//racemase activity, acting on amino acids and derivatives;GO:0047689//aspartate racemase activity	ESR64218.1 hypothetical protein CICLE_v10008863mg [Citrus clementina]
MSTRG.18242	-1.12426	1.38015e-51	4.21174e-50	GO:0003824//catalytic activity	probable glutathione S-transferase [Citrus sinensis]
MSYJ071500	-1.72397	1.92476e-51	5.84019e-50	GO:0000104//succinate dehydrogenase activity;GO:0003824//catalytic activity;GO:0004148//dihydrolipoyl dehydrogenase activity;GO:0004368//glycerol-3-phosphate dehydrogenase activity;GO:0004729//oxygen-dependent protoporphyrinogen oxidase activity;GO:0004791//thioredoxin-disulfide reductase activity;GO:0008767//UDP-galactopyranose mutase activity;GO:0016166//phytoene dehydrogenase activity;GO:00164…	XP_006483542.1 probable sarcosine oxidase [Citrus sinensis]
MSYJ197330	1.53812	2.3997e-51	7.27089e-50	GO:0003674//molecular_function;GO:0003824//catalytic activity;GO:0004842//ubiquitin-protein transferase activity;GO:0008270//zinc ion binding;GO:0016740//transferase activity;GO:0019787//ubiquitin-like protein transferase activity	XP_006494890.1 E3 ubiquitin-protein ligase PUB23-like [Citrus sinensis]
MSYJ209390	-1.16417	5.2199e-51	1.5704e-49	GO:0003674//molecular_function;GO:0003676//nucleic acid binding;GO:0003677//DNA binding;GO:0003700//transcription factor activity, sequence-specific DNA binding;GO:0005488//binding;GO:0097159//organic cyclic compound binding;GO:1901363//heterocyclic compound binding	XP_006437734.1 AP2/ERF and B3 domain-containing transcription repressor RAV2 [Citrus clementina]
MSYJ088570	-1.01229	6.12652e-51	1.84055e-49	GO:0004397//histidine ammonia-lyase activity;GO:0016841//ammonia-lyase activity;GO:0050368//tyrosine 2,3-aminomutase activity	XP_006428759.1 phenylalanine ammonia-lyase [Citrus clementina]
MSYJ277440	-5.34996	6.33443e-51	1.90033e-49	GO:0003674//molecular_function;GO:0003824//catalytic activity;GO:0005488//binding;GO:0008168//methyltransferase activity;GO:0016740//transferase activity;GO:0016741//transferase activity, transferring one-carbon groups;GO:0043167//ion binding;GO:0043169//cation binding;GO:0046872//metal ion binding	XP_006466836.1 salicylate carboxymethyltransferase [Citrus sinensis]
MSYJ008310	1.93947	1.63061e-50	4.85756e-49	GO:0003824//catalytic activity;GO:0030570//pectate lyase activity;GO:0034073//tetrahymanol cyclase activity;GO:0051007//squalene-hopene cyclase activity	XP_006453168.1 cycloartenol synthase [Citrus clementina]
MSYJ243830	-1.30738	1.78931e-50	5.32288e-49	GO:0016491//oxidoreductase activity	GAY53542.1 hypothetical protein CUMW_149900 [Citrus unshiu]
MSTRG.11416	1.07119	2.39936e-50	7.08812e-49	GO:0005543//phospholipid binding	protein MOTHER of FT and TFL1 [Citrus clementina]
MSYJ138820	-1.23203	6.19032e-50	1.82114e-48	GO:0003674//molecular_function;GO:0003924//GTPase activity;GO:0004385//guanylate kinase activity;GO:0005260//channel-conductance-controlling ATPase activity;GO:0005319//lipid transporter activity;GO:0005524//ATP binding;GO:0005525//GTP binding;GO:0008565//protein transporter activity;GO:0009007//site-specific DNA-methyltransferase (adenine-specific) activity;GO:0009378//four-way junction helicase…	XP_024035984.1 pleiotropic drug resistance protein 1 [Citrus clementina]
MSYJ202660	-2.54292	7.18773e-50	2.10873e-48	GO:0004568//chitinase activity;GO:0008061//chitin binding	XP_006442844.1 endochitinase EP3 [Citrus clementina]
MSYJ248090	-1.83354	7.8797e-50	2.30856e-48	-	-
MSYJ258510	-2.66171	8.50141e-50	2.48728e-48	GO:0004837//tyrosine decarboxylase activity;GO:0016831//carboxy-lyase activity;GO:0030170//pyridoxal phosphate binding	ESR47917.1 hypothetical protein CICLE_v10000723mg [Citrus clementina]
MSYJ084160	-1.65419	1.365e-49	3.97719e-48	GO:0003674//molecular_function;GO:0003824//catalytic activity;GO:0004806//triglyceride lipase activity;GO:0016298//lipase activity;GO:0016787//hydrolase activity;GO:0016788//hydrolase activity, acting on ester bonds;GO:0052689//carboxylic ester hydrolase activity	GAY66558.1 hypothetical protein CUMW_249670 [Citrus unshiu]
MSYJ283340	-1.25958	1.64944e-49	4.79285e-48	-	XP_006464686.1 uncharacterized protein LOC102629203 [Citrus sinensis]
MSYJ086240	-1.13844	1.94287e-49	5.63009e-48	GO:0005515//protein binding	GAY54809.1 hypothetical protein CUMW_159590 [Citrus unshiu]
MSYJ132840	-1.66031	2.8719e-49	8.27714e-48	GO:0003674//molecular_function;GO:0005215//transporter activity;GO:0015171//amino acid transmembrane transporter activity;GO:0022857//transmembrane transporter activity	XP_006448600.1 cationic amino acid transporter 5 [Citrus clementina]
MSYJ069120	-1.10826	3.767e-49	1.08276e-47	GO:0003674//molecular_function;GO:0003824//catalytic activity;GO:0004601//peroxidase activity;GO:0005488//binding;GO:0016209//antioxidant activity;GO:0016491//oxidoreductase activity;GO:0016684//oxidoreductase activity, acting on peroxide as acceptor;GO:0020037//heme binding;GO:0043167//ion binding;GO:0043169//cation binding;GO:0046872//metal ion binding;GO:0046906//tetrapyrrole binding;GO:004803…	XP_006482486.1 peroxidase 31-like [Citrus sinensis]
MSYJ116560	-3.93084	3.84529e-49	1.10377e-47	GO:0008234//cysteine-type peptidase activity	XP_006421530.1 ervatamin-B [Citrus clementina]
MSYJ233700	3.42101	5.54381e-49	1.5849e-47	-	XP_024044638.1 uncharacterized protein LOC18050233 [Citrus clementina]
MSYJ278030	-1.41698	5.5785e-49	1.59268e-47	GO:0000166//nucleotide binding;GO:0003674//molecular_function;GO:0003774//motor activity;GO:0003777//microtubule motor activity;GO:0003824//catalytic activity;GO:0005488//binding;GO:0005515//protein binding;GO:0005524//ATP binding;GO:0008017//microtubule binding;GO:0008092//cytoskeletal protein binding;GO:0008144//drug binding;GO:0015631//tubulin binding;GO:0016462//pyrophosphatase activity;GO:00…	GAY57780.1 hypothetical protein CUMW_182030 [Citrus unshiu]
MSTRG.19318	-1.62489	1.4417e-48	4.09411e-47	-	pentatricopeptide repeat-containing protein At4g14820-like [Citrus clementina]
MSYJ286920	-1.87585	2.07618e-48	5.8724e-47	-	XP_006491553.1 protein GAST1 [Citrus sinensis]
MSYJ001920	-2.19265	2.43294e-48	6.87232e-47	GO:0000287//magnesium ion binding;GO:0010333//terpene synthase activity;GO:0016829//lyase activity	XP_015383661.1 LOW QUALITY PROTEIN: gamma-terpinene synthase, chloroplastic-like [Citrus sinensis]
MSTRG.16670	-1.52621	2.81305e-48	7.92497e-47	-	arabinogalactan peptide 16 [Citrus clementina]
MSYJ227560	-1.73485	3.21803e-48	9.05391e-47	GO:0005506//iron ion binding;GO:0016705//oxidoreductase activity, acting on paired donors, with incorporation or reduction of molecular oxygen;GO:0020037//heme binding	XP_006423711.1 geraniol 8-hydroxylase [Citrus clementina]
MSYJ214670	-1.14403	3.76602e-48	1.05817e-46	GO:0003824//catalytic activity;GO:0003854//3-beta-hydroxy-delta5-steroid dehydrogenase activity;GO:0003978//UDP-glucose 4-epimerase activity;GO:0004043//L-aminoadipate-semialdehyde dehydrogenase activity;GO:0008460//dTDP-glucose 4,6-dehydratase activity;GO:0008712//ADP-glyceromanno-heptose 6-epimerase activity;GO:0016616//oxidoreductase activity, acting on the CH-OH group of donors, NAD or NADP a…	XP_006441795.1 putative anthocyanidin reductase [Citrus clementina]
MSYJ230330	1.20118	7.99727e-48	2.23231e-46	GO:0004672//protein kinase activity;GO:0005515//protein binding;GO:0005524//ATP binding	ESR56003.1 hypothetical protein CICLE_v10018678mg [Citrus clementina]
MSYJ151830	-1.05877	1.12328e-47	3.12724e-46	GO:0003674//molecular_function;GO:0003756//protein disulfide isomerase activity;GO:0003824//catalytic activity;GO:0004800//thyroxine 5'-deiodinase activity;GO:0005488//binding;GO:0005515//protein binding;GO:0015035//protein disulfide oxidoreductase activity;GO:0015036//disulfide oxidoreductase activity;GO:0016209//antioxidant activity;GO:0016491//oxidoreductase activity;GO:0016667//oxidoreductase…	NP_001275870.1 tetratricopeptide domain-containing thioredoxin [Citrus sinensis]
MSYJ202900	-3.67158	1.28902e-47	3.57463e-46	GO:0008890//glycine C-acetyltransferase activity;GO:0016829//lyase activity;GO:0031071//cysteine desulfurase activity	XP_006428324.2 probable L-cysteine desulfhydrase, chloroplastic [Citrus clementina]
MSYJ102310	-5.66555	2.95659e-47	8.1671e-46	GO:0004672//protein kinase activity;GO:0005515//protein binding;GO:0005524//ATP binding	XP_006493826.3 MDIS1-interacting receptor like kinase 2-like isoform X1 [Citrus sinensis]
MSYJ210340	-1.72016	3.19147e-47	8.80448e-46	GO:0016787//hydrolase activity;GO:0070205//2-succinyl-6-hydroxy-2,4-cyclohexadiene-1-carboxylate synthase activity	XP_024958277.1 carboxylesterase 1-like [Citrus sinensis]
MSYJ262930	1.20672	6.74156e-47	1.85023e-45	GO:0003674//molecular_function;GO:0003824//catalytic activity;GO:0004553//hydrolase activity, hydrolyzing O-glycosyl compounds;GO:0008810//cellulase activity;GO:0016787//hydrolase activity;GO:0016798//hydrolase activity, acting on glycosyl bonds	XP_006438205.1 uncharacterized protein LOC18045134 [Citrus clementina]
MSYJ010360	-1.12742	8.7274e-47	2.38908e-45	GO:0003674//molecular_function;GO:0003824//catalytic activity;GO:0004144//diacylglycerol O-acyltransferase activity;GO:0008374//O-acyltransferase activity;GO:0016411//acylglycerol O-acyltransferase activity;GO:0016740//transferase activity;GO:0016746//transferase activity, transferring acyl groups;GO:0016747//transferase activity, transferring acyl groups other than amino-acyl groups;GO:0016787//…	XP_006433092.1 acyltransferase-like protein At1g54570, chloroplastic isoform X1 [Citrus clementina]
MSYJ017600	-1.96029	9.11639e-47	2.49236e-45	GO:0003674//molecular_function;GO:0005215//transporter activity;GO:0005315//inorganic phosphate transmembrane transporter activity;GO:0008028//monocarboxylic acid transmembrane transporter activity;GO:0015169//glycerol-3-phosphate transmembrane transporter activity;GO:0015238//drug transmembrane transporter activity;GO:0015291//secondary active transmembrane transporter activity;GO:0015318//inorg…	XP_006429293.1 probable anion transporter 3, chloroplastic [Citrus clementina]
MSYJ052100	-5.60719	1.06176e-46	2.88793e-45	-	-
MSYJ257030	-1.55179	1.29811e-46	3.52627e-45	GO:0003674//molecular_function;GO:0003824//catalytic activity;GO:0008194//UDP-glycosyltransferase activity;GO:0016740//transferase activity;GO:0016757//transferase activity, transferring glycosyl groups;GO:0016758//transferase activity, transferring hexosyl groups;GO:0047262//polygalacturonate 4-alpha-galacturonosyltransferase activity	XP_006434923.1 probable galacturonosyltransferase-like 1 [Citrus clementina]
MSYJ183410	1.00821	1.67445e-46	4.5428e-45	GO:0003674//molecular_function;GO:0003824//catalytic activity;GO:0004834//tryptophan synthase activity;GO:0016829//lyase activity;GO:0016835//carbon-oxygen lyase activity;GO:0016836//hydro-lyase activity;GO:0030170//pyridoxal phosphate binding	XP_006449075.1 tryptophan synthase beta chain 1 [Citrus clementina]
MSYJ151450	-2.25096	2.19363e-46	5.92866e-45	-	-
MSYJ138890	-1.07095	2.28493e-46	6.15976e-45	GO:0003674//molecular_function;GO:0003924//GTPase activity;GO:0005260//channel-conductance-controlling ATPase activity;GO:0005319//lipid transporter activity;GO:0005524//ATP binding;GO:0005525//GTP binding;GO:0008565//protein transporter activity;GO:0009378//four-way junction helicase activity;GO:0009381//excinuclease ABC activity;GO:0015220//choline transmembrane transporter activity;GO:0015221/…	XP_006465418.1 pleiotropic drug resistance protein 1-like isoform X2 [Citrus sinensis]
MSYJ187520	-1.2717	2.73077e-46	7.34304e-45	-	XP_006449687.1 uncharacterized protein LOC18050716 [Citrus clementina]
MSYJ243380	-1.12175	8.46053e-46	2.2693e-44	GO:0005524//ATP binding	XP_006437449.1 WEB family protein At3g02930, chloroplastic [Citrus clementina]
MSYJ050710	1.02549	1.05842e-45	2.83178e-44	GO:0003674//molecular_function;GO:0003824//catalytic activity;GO:0005488//binding;GO:0016491//oxidoreductase activity;GO:0019842//vitamin binding;GO:0030246//carbohydrate binding;GO:0031406//carboxylic acid binding;GO:0031418//L-ascorbic acid binding;GO:0036094//small molecule binding;GO:0043167//ion binding;GO:0043168//anion binding;GO:0043169//cation binding;GO:0043177//organic acid binding;GO:…	XP_006486310.1 probable 2-oxoglutarate-dependent dioxygenase At5g05600 [Citrus sinensis]
MSYJ121480	-7.15469	1.29275e-45	3.45004e-44	GO:0016491//oxidoreductase activity	GAY37382.1 hypothetical protein CUMW_028570 [Citrus unshiu]
MSYJ187120	-1.01211	1.79832e-45	4.78727e-44	-	XP_006449643.1 chlorophyll a-b binding protein of LHCII type 1 [Citrus clementina]
MSYJ113460	-2.93691	1.83733e-45	4.885e-44	GO:0015643//toxic substance binding	KDO86964.1 hypothetical protein CISIN_1g028671mg [Citrus sinensis]
MSYJ119590	1.05708	2.08085e-45	5.52555e-44	-	XP_006482703.1 uncharacterized protein LOC102619721 [Citrus sinensis]
MSYJ026430	2.13273	3.75559e-45	9.93549e-44	GO:0005506//iron ion binding;GO:0016705//oxidoreductase activity, acting on paired donors, with incorporation or reduction of molecular oxygen;GO:0020037//heme binding	XP_006432704.1 cytochrome P450 CYP82D47 [Citrus clementina]
MSYJ288130	-5.60245	4.47768e-45	1.18164e-43	GO:0005515//protein binding	GAY61728.1 hypothetical protein CUMW_212230 [Citrus unshiu]
MSYJ228250	-3.8224	6.85061e-45	1.80561e-43	GO:0000287//magnesium ion binding;GO:0010333//terpene synthase activity;GO:0016829//lyase activity	XP_006475286.1 (-)-germacrene D synthase-like [Citrus sinensis]
MSYJ019180	-1.84324	7.14454e-45	1.88075e-43	GO:0003674//molecular_function;GO:0005488//binding;GO:0005507//copper ion binding;GO:0008270//zinc ion binding;GO:0019903//protein phosphatase binding;GO:0043167//ion binding;GO:0043169//cation binding;GO:0046872//metal ion binding;GO:0046914//transition metal ion binding	KDO60224.1 hypothetical protein CISIN_1g020014mg [Citrus sinensis]
MSYJ006390	-5.65284	8.10929e-45	2.12944e-43	GO:0004672//protein kinase activity;GO:0005515//protein binding;GO:0005524//ATP binding;GO:0016773//phosphotransferase activity, alcohol group as acceptor	XP_024949713.1 LRR receptor-like serine/threonine-protein kinase EFR [Citrus sinensis]
MSTRG.7299	2.25445	1.27192e-44	3.33173e-43	GO:0031559//oxidosqualene cyclase activity	cycloartenol synthase-like isoform X1 [Citrus sinensis]
MSYJ086770	-1.96379	2.71425e-44	7.07502e-43	GO:0003674//molecular_function;GO:0003824//catalytic activity;GO:0004497//monooxygenase activity;GO:0005488//binding;GO:0005506//iron ion binding;GO:0016491//oxidoreductase activity;GO:0016705//oxidoreductase activity, acting on paired donors, with incorporation or reduction of molecular oxygen;GO:0016709//oxidoreductase activity, acting on paired donors, with incorporation or reduction of molecu…	GAY47674.1 hypothetical protein CUMW_106120 [Citrus unshiu]
MSYJ162990	-1.92589	2.85094e-44	7.42221e-43	GO:0004553//hydrolase activity, hydrolyzing O-glycosyl compounds;GO:0004565//beta-galactosidase activity	KDO46092.1 hypothetical protein CISIN_1g009642mg [Citrus sinensis]
MSYJ035630	-1.57125	4.30626e-44	1.11836e-42	GO:0003674//molecular_function;GO:0003824//catalytic activity;GO:0004497//monooxygenase activity;GO:0005488//binding;GO:0005506//iron ion binding;GO:0005515//protein binding;GO:0016491//oxidoreductase activity;GO:0016705//oxidoreductase activity, acting on paired donors, with incorporation or reduction of molecular oxygen;GO:0016709//oxidoreductase activity, acting on paired donors, with incorpor…	GAY43640.1 hypothetical protein CUMW_076060 [Citrus unshiu]
MSYJ207020	-2.33057	7.22514e-44	1.86957e-42	GO:0003674//molecular_function;GO:0004857//enzyme inhibitor activity;GO:0005515//protein binding;GO:0030234//enzyme regulator activity;GO:0098772//molecular function regulator	GAY41378.1 hypothetical protein CUMW_058990 [Citrus unshiu]
MSYJ075220	-1.12237	9.50593e-44	2.45676e-42	GO:0003674//molecular_function;GO:0003824//catalytic activity;GO:0004014//adenosylmethionine decarboxylase activity;GO:0016829//lyase activity;GO:0016830//carbon-carbon lyase activity;GO:0016831//carboxy-lyase activity	XP_024047984.1 S-adenosylmethionine decarboxylase proenzyme [Citrus clementina]
MSYJ109670	1.62597	1.20381e-43	3.09613e-42	-	GAY42109.1 hypothetical protein CUMW_064340 [Citrus unshiu]
MSYJ020630	-1.59192	1.39055e-43	3.5721e-42	GO:0003674//molecular_function;GO:0003676//nucleic acid binding;GO:0003677//DNA binding;GO:0003700//transcription factor activity, sequence-specific DNA binding;GO:0005488//binding;GO:0097159//organic cyclic compound binding;GO:1901363//heterocyclic compound binding	GAY38251.1 hypothetical protein CUMW_035270 [Citrus unshiu]
MSYJ057530	1.19011	1.44398e-43	3.70487e-42	GO:0070205//2-succinyl-6-hydroxy-2,4-cyclohexadiene-1-carboxylate synthase activity	GAY33936.1 hypothetical protein CUMW_008870 [Citrus unshiu]
MSYJ183830	-1.1929	1.79072e-43	4.58347e-42	GO:0003674//molecular_function;GO:0003824//catalytic activity;GO:0016829//lyase activity;GO:0016846//carbon-sulfur lyase activity;GO:0043817//phosphosulfolactate synthase activity;GO:0050188//phosphoenolpyruvate mutase activity;GO:0051539//4 iron, 4 sulfur cluster binding;GO:0070283//radical SAM enzyme activity	XP_006449142.1 protein HEAT-STRESS-ASSOCIATED 32 [Citrus clementina]
MSYJ011110	-2.05643	2.16376e-43	5.53162e-42	GO:0016747//transferase activity, transferring acyl groups other than amino-acyl groups	XP_006493396.1 vinorine synthase-like [Citrus sinensis]
MSYJ257920	2.77171	2.82214e-43	7.20611e-42	GO:0016787//hydrolase activity;GO:0016788//hydrolase activity, acting on ester bonds;GO:0070205//2-succinyl-6-hydroxy-2,4-cyclohexadiene-1-carboxylate synthase activity	XP_006473310.1 uncharacterized protein LOC102607820 isoform X1 [Citrus sinensis]
MSYJ086100	1.01794	4.37103e-43	1.11343e-41	-	KDO62111.1 hypothetical protein CISIN_1g033183mg [Citrus sinensis]
MSYJ224850	1.22489	5.05499e-43	1.28458e-41	GO:0005515//protein binding;GO:0043531//ADP binding	GAY64034.1 hypothetical protein CUMW_230420 [Citrus unshiu]
MSYJ070160	1.51306	6.3597e-43	1.61229e-41	GO:0005506//iron ion binding;GO:0016705//oxidoreductase activity, acting on paired donors, with incorporation or reduction of molecular oxygen;GO:0020037//heme binding	ESR36704.1 hypothetical protein CICLE_v10028122mg [Citrus clementina]
MSYJ217840	-2.3599	7.92697e-43	2.00483e-41	GO:0003674//molecular_function;GO:0003824//catalytic activity;GO:0004601//peroxidase activity;GO:0005488//binding;GO:0016209//antioxidant activity;GO:0016491//oxidoreductase activity;GO:0016684//oxidoreductase activity, acting on peroxide as acceptor;GO:0020037//heme binding;GO:0043167//ion binding;GO:0043169//cation binding;GO:0046872//metal ion binding;GO:0046906//tetrapyrrole binding;GO:004803…	XP_006479844.1 peroxidase 3 [Citrus sinensis]
MSTRG.8149	-1.45897	9.1077e-43	2.30072e-41	-	F-box protein PP2-B11-like [Citrus sinensis]
MSYJ017730	-2.65188	1.29064e-42	3.25646e-41	GO:0003674//molecular_function;GO:0003824//catalytic activity;GO:0016787//hydrolase activity;GO:0016810//hydrolase activity, acting on carbon-nitrogen (but not peptide) bonds;GO:0016811//hydrolase activity, acting on carbon-nitrogen (but not peptide) bonds, in linear amides;GO:0017040//ceramidase activity	XP_006429269.1 neutral ceramidase 2 [Citrus clementina]
MSYJ161140	-2.3478	1.41352e-42	3.56228e-41	-	GAY36752.1 hypothetical protein CUMW_024270 [Citrus unshiu]
MSYJ093320	1.08049	2.01378e-42	5.06302e-41	GO:0005506//iron ion binding;GO:0016705//oxidoreductase activity, acting on paired donors, with incorporation or reduction of molecular oxygen;GO:0020037//heme binding	KDO69448.1 hypothetical protein CISIN_1g010315mg [Citrus sinensis]
MSTRG.18003	-1.08403	2.99039e-42	7.50067e-41	GO:0015291//secondary active transmembrane transporter activity	protein DETOXIFICATION 12 isoform X1 [Citrus clementina]
MSYJ177280	-1.10835	3.91503e-42	9.79679e-41	-	XP_006440798.1 protein COBRA [Citrus clementina]
MSYJ015400	-1.59152	5.80102e-42	1.44651e-40	GO:0000286//alanine dehydrogenase activity;GO:0003824//catalytic activity;GO:0003854//3-beta-hydroxy-delta5-steroid dehydrogenase activity;GO:0003942//N-acetyl-gamma-glutamyl-phosphate reductase activity;GO:0003978//UDP-glucose 4-epimerase activity;GO:0008460//dTDP-glucose 4,6-dehydratase activity;GO:0016616//oxidoreductase activity, acting on the CH-OH group of donors, NAD or NADP as acceptor;GO…	GAY63446.1 hypothetical protein CUMW_225670 [Citrus unshiu]
MSYJ142550	-1.91486	8.54643e-42	2.12611e-40	GO:0003677//DNA binding	XP_006422477.1 NAC domain-containing protein 22 [Citrus clementina]
MSTRG.17988	-2.16072	9.91273e-42	2.46313e-40	GO:0004672//protein kinase activity;GO:0005488//binding	rust resistance kinase Lr10-like [Citrus clementina]
MSYJ145540	-2.23582	1.05775e-41	2.62524e-40	GO:0004672//protein kinase activity;GO:0005515//protein binding;GO:0005524//ATP binding	XP_006435961.1 probable inactive receptor kinase At5g58300 isoform X2 [Citrus clementina]
MSYJ068000	1.1535	1.62596e-41	4.01674e-40	GO:0003674//molecular_function;GO:0005215//transporter activity;GO:0015144//carbohydrate transmembrane transporter activity;GO:0022857//transmembrane transporter activity;GO:0051119//sugar transmembrane transporter activity	XP_006433450.1 bidirectional sugar transporter SWEET16 [Citrus clementina]
MSYJ206420	-1.08939	1.95784e-41	4.81982e-40	GO:0005507//copper ion binding;GO:0016491//oxidoreductase activity;GO:0045340//mercury ion binding;GO:0046872//metal ion binding	XP_006424737.2 protein SODIUM POTASSIUM ROOT DEFECTIVE 2 [Citrus clementina]
MSYJ205440	-1.66703	7.01072e-41	1.714e-39	GO:0008967//phosphoglycolate phosphatase activity;GO:0016787//hydrolase activity;GO:0016791//phosphatase activity;GO:0018784//(S)-2-haloacid dehalogenase activity	XP_006424862.1 uncharacterized protein C24B11.05 [Citrus clementina]
MSYJ095420	-5.0123	7.87105e-41	1.91992e-39	-	ESR55623.1 hypothetical protein CICLE_v10023104mg [Citrus clementina]
MSYJ131890	1.4002	9.58332e-41	2.33223e-39	GO:0003674//molecular_function;GO:0005215//transporter activity;GO:0005385//zinc ion transmembrane transporter activity;GO:0008324//cation transmembrane transporter activity;GO:0015075//ion transmembrane transporter activity;GO:0015318//inorganic solute uptake transmembrane transporter activity;GO:0022857//transmembrane transporter activity;GO:0022890//inorganic cation transmembrane transporter a…	XP_006448755.1 probable zinc transporter 10 [Citrus clementina]
MSYJ058020	-4.27053	1.02298e-40	2.48672e-39	GO:0016747//transferase activity, transferring acyl groups other than amino-acyl groups	KDO40654.1 hypothetical protein CISIN_1g035869mg [Citrus sinensis]
MSYJ141960	-1.49858	1.07829e-40	2.61817e-39	GO:0003674//molecular_function;GO:0005215//transporter activity;GO:0005452//inorganic anion exchanger activity;GO:0008509//anion transmembrane transporter activity;GO:0015075//ion transmembrane transporter activity;GO:0015103//inorganic anion transmembrane transporter activity;GO:0015291//secondary active transmembrane transporter activity;GO:0015297//antiporter activity;GO:0015301//anion:anion a…	KDO72102.1 hypothetical protein CISIN_1g004693mg [Citrus sinensis]
MSYJ128810	-2.55779	1.41806e-40	3.42751e-39	GO:0008146//sulfotransferase activity	XP_006442533.1 cytosolic sulfotransferase 15 [Citrus clementina]
MSYJ175830	-1.08405	2.12802e-40	5.12025e-39	GO:0003674//molecular_function;GO:0003676//nucleic acid binding;GO:0003677//DNA binding;GO:0005488//binding;GO:0097159//organic cyclic compound binding;GO:1901363//heterocyclic compound binding	XP_006440595.1 myb-related protein 306 [Citrus clementina]
MSYJ272170	-3.77556	2.21642e-40	5.32692e-39	GO:0003674//molecular_function;GO:0003676//nucleic acid binding;GO:0003677//DNA binding;GO:0003700//transcription factor activity, sequence-specific DNA binding;GO:0005488//binding;GO:0097159//organic cyclic compound binding;GO:1901363//heterocyclic compound binding	XP_006421533.1 ethylene-responsive transcription factor ERF107 [Citrus clementina]
MSYJ283130	-2.04414	2.45792e-40	5.90068e-39	-	XP_006452012.1 uncharacterized protein LOC18054325 [Citrus clementina]
MSYJ280570	-2.58835	3.23153e-40	7.73168e-39	GO:0005515//protein binding;GO:0005524//ATP binding;GO:0016887//ATPase activity;GO:0043531//ADP binding	GAY62725.1 hypothetical protein CUMW_220120 [Citrus unshiu]
MSYJ131650	-2.88124	5.62287e-40	1.33929e-38	-	XP_024046730.1 probable F-box protein At1g30780 [Citrus clementina]
MSYJ149530	-1.15945	5.85483e-40	1.39298e-38	GO:0022857//transmembrane transporter activity	XP_006436518.1 protein NUCLEAR FUSION DEFECTIVE 4 [Citrus clementina]
MSYJ049170	-2.05543	1.47315e-39	3.48542e-38	GO:0003674//molecular_function;GO:0004672//protein kinase activity;GO:0005524//ATP binding	XP_006426443.2 G-type lectin S-receptor-like serine/threonine-protein kinase At5g35370 [Citrus clementina]
MSYJ252500	1.03626	4.00589e-39	9.42536e-38	-	KAB1221159.1 hypothetical protein CJ030_MR2G012842 [Morella rubra]
MSYJ037320	2.51644	7.18009e-39	1.6838e-37	GO:0000107//imidazoleglycerol-phosphate synthase activity;GO:0003883//CTP synthase activity;GO:0003922//GMP synthase (glutamine-hydrolyzing) activity;GO:0004088//carbamoyl-phosphate synthase (glutamine-hydrolyzing) activity;GO:0016787//hydrolase activity;GO:0016884//carbon-nitrogen ligase activity, with glutamine as amido-N-donor	KDO63210.1 hypothetical protein CISIN_1g014368mg [Citrus sinensis]
MSYJ282740	-1.32932	8.68257e-39	2.03166e-37	GO:0000166//nucleotide binding;GO:0003674//molecular_function;GO:0003824//catalytic activity;GO:0004672//protein kinase activity;GO:0004674//protein serine/threonine kinase activity;GO:0005488//binding;GO:0005515//protein binding;GO:0005524//ATP binding;GO:0008144//drug binding;GO:0016301//kinase activity;GO:0016740//transferase activity;GO:0016772//transferase activity, transferring phosphorus-c…	XP_024043480.1 probable LRR receptor-like serine/threonine-protein kinase At1g53430 isoform X1 [Citrus clementina]
MSYJ147050	-2.50353	1.01426e-38	2.36809e-37	GO:0047570//3-oxoadipate enol-lactonase activity;GO:0070205//2-succinyl-6-hydroxy-2,4-cyclohexadiene-1-carboxylate synthase activity	XP_006450812.1 protein NDL2 isoform X2 [Citrus clementina]
MSYJ026480	-3.00544	1.71241e-38	3.9579e-37	-	XP_024949841.1 auxin-induced protein 6B-like [Citrus sinensis]
MSYJ038240	2.76886	2.37871e-38	5.45794e-37	GO:0003674//molecular_function;GO:0003676//nucleic acid binding;GO:0003677//DNA binding;GO:0003700//transcription factor activity, sequence-specific DNA binding;GO:0005488//binding;GO:0005515//protein binding;GO:0008270//zinc ion binding;GO:0043167//ion binding;GO:0043169//cation binding;GO:0046872//metal ion binding;GO:0046914//transition metal ion binding;GO:0097159//organic cyclic compound bin…	GAY46249.1 hypothetical protein CUMW_095520 [Citrus unshiu]
MSYJ210270	1.28257	2.58327e-38	5.92092e-37	GO:0003674//molecular_function;GO:0003824//catalytic activity;GO:0004721//phosphoprotein phosphatase activity;GO:0004722//protein serine/threonine phosphatase activity;GO:0005488//binding;GO:0016787//hydrolase activity;GO:0016788//hydrolase activity, acting on ester bonds;GO:0016791//phosphatase activity;GO:0042578//phosphoric ester hydrolase activity;GO:0043167//ion binding;GO:0043169//cation bi…	XP_006421790.1 probable protein phosphatase 2C 75 [Citrus clementina]
MSYJ066760	-1.05274	3.08847e-38	7.07122e-37	-	XP_006472264.1 peamaclein [Citrus sinensis]
MSYJ256320	-1.79602	3.27333e-38	7.48642e-37	GO:0003674//molecular_function;GO:0003824//catalytic activity;GO:0004553//hydrolase activity, hydrolyzing O-glycosyl compounds;GO:0004565//beta-galactosidase activity;GO:0004567//beta-mannosidase activity;GO:0015923//mannosidase activity;GO:0016787//hydrolase activity;GO:0016798//hydrolase activity, acting on glycosyl bonds;GO:0016985//mannan endo-1,4-beta-mannosidase activity	XP_006435034.1 mannan endo-1,4-beta-mannosidase 7 [Citrus clementina]
MSYJ014160	-1.35181	4.24118e-38	9.65845e-37	GO:0003674//molecular_function;GO:0003700//transcription factor activity, sequence-specific DNA binding	XP_006426926.1 auxin-responsive protein IAA27 isoform X2 [Citrus clementina]
MSYJ122670	1.45237	6.42656e-38	1.45884e-36	GO:0003674//molecular_function;GO:0003676//nucleic acid binding;GO:0003677//DNA binding;GO:0003700//transcription factor activity, sequence-specific DNA binding;GO:0005488//binding;GO:0097159//organic cyclic compound binding;GO:1901363//heterocyclic compound binding	XP_006474529.1 ethylene-responsive transcription factor ERF017 [Citrus sinensis]
MSYJ276700	-4.47539	1.25404e-37	2.83158e-36	GO:0008194//UDP-glycosyltransferase activity;GO:0016758//transferase activity, transferring hexosyl groups	GAY42757.1 hypothetical protein CUMW_069340 [Citrus unshiu]
MSYJ245380	2.22777	1.36825e-37	3.08292e-36	-	XP_006422877.1 probable indole-3-acetic acid-amido synthetase GH3.1 [Citrus clementina]
MSYJ008200	1.26176	1.63035e-37	3.66571e-36	GO:0000166//nucleotide binding;GO:0003674//molecular_function;GO:0003824//catalytic activity;GO:0005488//binding;GO:0005524//ATP binding;GO:0008144//drug binding;GO:0016851//magnesium chelatase activity;GO:0016874//ligase activity;GO:0017076//purine nucleotide binding;GO:0030554//adenyl nucleotide binding;GO:0032553//ribonucleotide binding;GO:0032555//purine ribonucleotide binding;GO:0032559//ade…	XP_006421391.1 magnesium-chelatase subunit ChlH, chloroplastic [Citrus clementina]
MSYJ037630	-1.98924	2.87822e-37	6.46459e-36	-	GAY43910.1 hypothetical protein CUMW_078200 [Citrus unshiu]
MSYJ165840	-1.37992	2.96419e-37	6.64365e-36	-	XP_006419963.1 uncharacterized protein LOC18031591 [Citrus clementina]
MSYJ056070	2.55145	3.52809e-37	7.8909e-36	GO:0008173//RNA methyltransferase activity;GO:0008194//UDP-glycosyltransferase activity;GO:0016758//transferase activity, transferring hexosyl groups	GAY64725.1 hypothetical protein CUMW_235610 [Citrus unshiu]
MSYJ050010	-1.77013	4.98141e-37	1.11063e-35	GO:0003674//molecular_function;GO:0003824//catalytic activity;GO:0004175//endopeptidase activity;GO:0004190//aspartic-type endopeptidase activity;GO:0008233//peptidase activity;GO:0016787//hydrolase activity;GO:0070001//aspartic-type peptidase activity;GO:0070011//peptidase activity, acting on L-amino acid peptides	XP_006435653.1 aspartic proteinase PCS1 [Citrus clementina]
MSYJ023620	-1.43659	5.60113e-37	1.24619e-35	GO:0003700//transcription factor activity, sequence-specific DNA binding;GO:0005515//protein binding;GO:0043565//sequence-specific DNA binding	XP_006429507.1 F-box/LRR-repeat protein 3 [Citrus clementina]
MSYJ204520	-1.09042	6.51771e-37	1.44709e-35	-	XP_006424999.1 uncharacterized protein LOC18034409 isoform X2 [Citrus clementina]
MSYJ079850	-1.10237	8.33542e-37	1.84874e-35	-	XP_006444282.1 desiccation-related protein PCC13-62 [Citrus clementina]
MSYJ287690	-1.86784	8.63836e-37	1.91195e-35	GO:0005515//protein binding	GAY36495.1 hypothetical protein CUMW_022480 [Citrus unshiu]
MSYJ095810	-1.57945	9.95074e-37	2.19329e-35	GO:0003674//molecular_function;GO:0005488//binding;GO:0005515//protein binding;GO:0005516//calmodulin binding	XP_015388076.1 MLO-like protein 12 [Citrus sinensis]
MSYJ274440	-1.81985	1.39577e-36	3.07329e-35	-	XP_006428347.1 hydrophobic protein RCI2B [Citrus clementina]
MSYJ192580	1.36514	2.31028e-36	5.06073e-35	-	GAY42226.1 hypothetical protein CUMW_065160 [Citrus unshiu]
MSYJ166020	1.21321	3.9167e-36	8.562e-35	GO:0003674//molecular_function;GO:0003824//catalytic activity;GO:0004122//cystathionine beta-synthase activity;GO:0004124//cysteine synthase activity;GO:0004794//L-threonine ammonia-lyase activity;GO:0004795//threonine synthase activity;GO:0004834//tryptophan synthase activity;GO:0008838//diaminopropionate ammonia-lyase activity;GO:0016740//transferase activity;GO:0016765//transferase activity, t…	KDO74567.1 hypothetical protein CISIN_1g020501mg [Citrus sinensis]
MSYJ034230	-1.5418	4.70156e-36	1.02147e-34	GO:0005515//protein binding	GAY33208.1 hypothetical protein CUMW_006180 [Citrus unshiu]
MSYJ085860	1.39541	5.45298e-36	1.18352e-34	GO:0003674//molecular_function;GO:0003824//catalytic activity;GO:0004497//monooxygenase activity;GO:0005488//binding;GO:0005506//iron ion binding;GO:0010277//chlorophyllide a oxygenase [overall] activity;GO:0016491//oxidoreductase activity;GO:0016701//oxidoreductase activity, acting on single donors with incorporation of molecular oxygen;GO:0016703//oxidoreductase activity, acting on single donor…	KDO80629.1 hypothetical protein CISIN_1g009233mg [Citrus sinensis]
MSYJ028650	-1.89575	5.80314e-36	1.25823e-34	-	GAY53203.1 hypothetical protein CUMW_147590 [Citrus unshiu]
MSYJ163100	1.56068	6.597e-36	1.4289e-34	GO:0003674//molecular_function;GO:0003676//nucleic acid binding;GO:0003677//DNA binding;GO:0003700//transcription factor activity, sequence-specific DNA binding;GO:0005488//binding;GO:0043565//sequence-specific DNA binding;GO:0097159//organic cyclic compound binding;GO:1901363//heterocyclic compound binding	XP_006439024.2 homeobox-leucine zipper protein HOX11 [Citrus clementina]
MSYJ061600	-1.57718	9.92051e-36	2.13788e-34	GO:0003674//molecular_function;GO:0003824//catalytic activity;GO:0005488//binding;GO:0008773//[protein-PII] uridylyltransferase activity;GO:0016597//amino acid binding;GO:0016740//transferase activity;GO:0016772//transferase activity, transferring phosphorus-containing groups;GO:0016779//nucleotidyltransferase activity;GO:0016787//hydrolase activity;GO:0031406//carboxylic acid binding;GO:0036094/…	XP_006447023.1 ACT domain-containing protein ACR6 isoform X2 [Citrus clementina]
MSYJ226680	-1.3675	1.00859e-35	2.17133e-34	GO:0003674//molecular_function;GO:0003779//actin binding;GO:0005488//binding;GO:0005515//protein binding;GO:0008092//cytoskeletal protein binding;GO:0044877//macromolecular complex binding;GO:0051015//actin filament binding	XP_006492756.1 formin-like protein 2 [Citrus sinensis]
MSYJ034510	-1.34298	1.02757e-35	2.20995e-34	GO:0003674//molecular_function;GO:0003676//nucleic acid binding;GO:0003677//DNA binding;GO:0003824//catalytic activity;GO:0003906//DNA-(apurinic or apyrimidinic site) lyase activity;GO:0004844//uracil DNA N-glycosylase activity;GO:0005488//binding;GO:0016787//hydrolase activity;GO:0016798//hydrolase activity, acting on glycosyl bonds;GO:0016799//hydrolase activity, hydrolyzing N-glycosyl compound…	GAY33271.1 hypothetical protein CUMW_006470 [Citrus unshiu]
MSYJ245300	-1.69565	1.68329e-35	3.59834e-34	-	XP_006422865.1 uncharacterized protein LOC18035430 [Citrus clementina]
MSYJ150460	-2.66737	1.73067e-35	3.68852e-34	GO:0000166//nucleotide binding;GO:0003674//molecular_function;GO:0003824//catalytic activity;GO:0004672//protein kinase activity;GO:0004674//protein serine/threonine kinase activity;GO:0005488//binding;GO:0005515//protein binding;GO:0005524//ATP binding;GO:0008144//drug binding;GO:0016301//kinase activity;GO:0016740//transferase activity;GO:0016772//transferase activity, transferring phosphorus-c…	XP_006492254.3 LOW QUALITY PROTEIN: probable LRR receptor-like serine/threonine-protein kinase At1g07650 [Citrus sinensis]
MSYJ121530	-2.33544	1.75713e-35	3.74116e-34	GO:0016758//transferase activity, transferring hexosyl groups;GO:0050511//undecaprenyldiphospho-muramoylpentapeptide beta-N-acetylglucosaminyltransferase activity	XP_006453112.1 monogalactosyldiacylglycerol synthase 2, chloroplastic [Citrus clementina]
MSTRG.13832	1.97711	2.4257e-35	5.14403e-34	-	Histone-lysine N-methyltransferase family protein [Hibiscus syriacus]
MSYJ227260	-4.03635	4.51335e-35	9.52371e-34	GO:0005506//iron ion binding;GO:0016705//oxidoreductase activity, acting on paired donors, with incorporation or reduction of molecular oxygen;GO:0020037//heme binding	XP_006423671.1 geraniol 8-hydroxylase [Citrus clementina]
MSYJ254130	-5.0007	7.79995e-35	1.63938e-33	GO:0004672//protein kinase activity;GO:0005524//ATP binding	XP_006435368.1 probable serine/threonine-protein kinase PIX13 [Citrus clementina]
MSYJ186640	-3.01243	8.80233e-35	1.84823e-33	GO:0003674//molecular_function;GO:0005215//transporter activity;GO:0005372//water transmembrane transporter activity;GO:0008509//anion transmembrane transporter activity;GO:0015075//ion transmembrane transporter activity;GO:0015103//inorganic anion transmembrane transporter activity;GO:0015105//arsenite transmembrane transporter activity;GO:0015250//water channel activity;GO:0015267//channel acti…	XP_006449563.1 aquaporin NIP1-2 [Citrus clementina]
MSYJ175950	1.50381	9.08295e-35	1.90527e-33	GO:0003674//molecular_function;GO:0003676//nucleic acid binding;GO:0003677//DNA binding;GO:0003700//transcription factor activity, sequence-specific DNA binding;GO:0005488//binding;GO:0043167//ion binding;GO:0043169//cation binding;GO:0046872//metal ion binding;GO:0097159//organic cyclic compound binding;GO:1901363//heterocyclic compound binding	XP_006440609.1 cyclic dof factor 3 [Citrus clementina]
MSYJ106190	-1.43234	9.45452e-35	1.98126e-33	-	XP_006440347.1 14 kDa proline-rich protein DC2.15 [Citrus clementina]
MSYJ150670	1.76227	1.00206e-34	2.09782e-33	GO:0016747//transferase activity, transferring acyl groups other than amino-acyl groups	XP_006431838.1 BAHD acyltransferase BIA1 [Citrus clementina]
MSYJ007670	1.52672	1.06856e-34	2.23263e-33	GO:0008194//UDP-glycosyltransferase activity;GO:0016758//transferase activity, transferring hexosyl groups	XP_006447926.1 UDP-glycosyltransferase 74E2 [Citrus clementina]
MSYJ153090	-1.18728	1.71985e-34	3.58289e-33	GO:0005506//iron ion binding;GO:0016705//oxidoreductase activity, acting on paired donors, with incorporation or reduction of molecular oxygen;GO:0020037//heme binding	XP_006485427.1 beta-amyrin 11-oxidase-like [Citrus sinensis]
MSYJ034390	1.57364	2.81229e-34	5.83584e-33	-	GAY33255.1 hypothetical protein CUMW_006330 [Citrus unshiu]
MSYJ030650	-2.09792	3.04917e-34	6.31508e-33	GO:0008194//UDP-glycosyltransferase activity;GO:0016787//hydrolase activity	GAY32461.1 hypothetical protein CUMW_002490 [Citrus unshiu]
MSYJ258270	-2.90751	3.31884e-34	6.86691e-33	-	XP_006434702.1 cyclin-D3-1 [Citrus clementina]
MSYJ057170	-2.20008	4.72924e-34	9.73774e-33	GO:0035447//mycothiol synthase activity;GO:0047429//nucleoside-triphosphate diphosphatase activity	XP_006469468.1 uncharacterized protein LOC102620121 [Citrus sinensis]
MSYJ004370	-1.28363	4.78996e-34	9.85324e-33	GO:0005515//protein binding	XP_024036420.1 uncharacterized protein LOC18036266 [Citrus clementina]
MSYJ265610	-1.01033	5.38098e-34	1.10476e-32	GO:0005506//iron ion binding;GO:0016705//oxidoreductase activity, acting on paired donors, with incorporation or reduction of molecular oxygen;GO:0020037//heme binding	KDO64850.1 hypothetical protein CISIN_1g009481mg [Citrus sinensis]
MSYJ249980	-1.05002	7.0319e-34	1.43816e-32	GO:0009055//electron carrier activity	XP_006473073.3 abscisic stress-ripening protein 1-like [Citrus sinensis]
MSTRG.20794	2.77148	8.26465e-34	1.68704e-32	-	cilia- and flagella-associated protein 251 [Citrus clementina]
MSYJ104840	1.50028	8.33731e-34	1.70024e-32	GO:0000166//nucleotide binding;GO:0003674//molecular_function;GO:0003824//catalytic activity;GO:0004672//protein kinase activity;GO:0004674//protein serine/threonine kinase activity;GO:0005488//binding;GO:0005524//ATP binding;GO:0008144//drug binding;GO:0016301//kinase activity;GO:0016740//transferase activity;GO:0016772//transferase activity, transferring phosphorus-containing groups;GO:0016773/…	XP_006420905.1 receptor like protein kinase S.2 [Citrus clementina]
MSYJ020180	-3.2707	8.58628e-34	1.74933e-32	GO:0003674//molecular_function;GO:0005488//binding;GO:0005515//protein binding;GO:0005516//calmodulin binding	XP_006424617.1 MLO-like protein 3 [Citrus clementina]
MSYJ165280	-2.92849	1.0414e-33	2.11764e-32	-	XP_006420038.1 early light-induced protein 1, chloroplastic [Citrus clementina]
MSYJ284700	-2.81556	1.31037e-33	2.6519e-32	GO:0003674//molecular_function;GO:0003676//nucleic acid binding;GO:0003677//DNA binding;GO:0003700//transcription factor activity, sequence-specific DNA binding;GO:0005488//binding;GO:0043565//sequence-specific DNA binding;GO:0097159//organic cyclic compound binding;GO:1901363//heterocyclic compound binding	XP_006451774.1 homeobox-leucine zipper protein ATHB-52 [Citrus clementina]
MSYJ185800	1.41273	1.84209e-33	3.71387e-32	GO:0004970//ionotropic glutamate receptor activity;GO:0015276//ligand-gated ion channel activity	GAY34674.1 hypothetical protein CUMW_012680 [Citrus unshiu]
MSYJ278290	-1.06278	3.19482e-33	6.38665e-32	GO:0000166//nucleotide binding;GO:0003674//molecular_function;GO:0003824//catalytic activity;GO:0005488//binding;GO:0005524//ATP binding;GO:0008144//drug binding;GO:0016491//oxidoreductase activity;GO:0016705//oxidoreductase activity, acting on paired donors, with incorporation or reduction of molecular oxygen;GO:0016706//oxidoreductase activity, acting on paired donors, with incorporation or red…	NP_001275816.1 naringenin,2-oxoglutarate 3-dioxygenase-like [Citrus sinensis]
MSYJ026840	-1.96696	3.40114e-33	6.78632e-32	GO:0003674//molecular_function;GO:0003824//catalytic activity;GO:0004497//monooxygenase activity;GO:0005488//binding;GO:0005506//iron ion binding;GO:0016491//oxidoreductase activity;GO:0016705//oxidoreductase activity, acting on paired donors, with incorporation or reduction of molecular oxygen;GO:0016709//oxidoreductase activity, acting on paired donors, with incorporation or reduction of molecu…	XP_006436671.1 cytochrome P450 77A3 [Citrus clementina]
MSYJ114750	-1.63948	5.25439e-33	1.04449e-31	GO:0003729//mRNA binding;GO:0005506//iron ion binding;GO:0008948//oxaloacetate decarboxylase activity;GO:0015081//sodium ion transmembrane transporter activity;GO:0016705//oxidoreductase activity, acting on paired donors, with incorporation or reduction of molecular oxygen;GO:0020037//heme binding	XP_006437396.1 cytochrome P450 89A2 [Citrus clementina]
MSYJ271170	-2.4755	5.38574e-33	1.06861e-31	GO:0000287//magnesium ion binding;GO:0010333//terpene synthase activity;GO:0016829//lyase activity	XP_024040968.1 (R)-limonene synthase 1, chloroplastic-like [Citrus clementina]
MSYJ135640	-1.05376	6.05453e-33	1.20019e-31	GO:0000166//nucleotide binding;GO:0001882//nucleoside binding;GO:0001883//purine nucleoside binding;GO:0003674//molecular_function;GO:0003824//catalytic activity;GO:0003924//GTPase activity;GO:0005488//binding;GO:0005515//protein binding;GO:0005525//GTP binding;GO:0008017//microtubule binding;GO:0008092//cytoskeletal protein binding;GO:0015631//tubulin binding;GO:0016462//pyrophosphatase activity…	XP_006448156.1 dynamin-related protein 1C [Citrus clementina]
MSYJ281760	-2.97054	6.81985e-33	1.34812e-31	GO:0004861//cyclin-dependent protein serine/threonine kinase inhibitor activity;GO:0005506//iron ion binding;GO:0008199//ferric iron binding;GO:0016705//oxidoreductase activity, acting on paired donors, with incorporation or reduction of molecular oxygen;GO:0020037//heme binding	GAY62942.1 hypothetical protein CUMW_221670 [Citrus unshiu]
MSYJ200630	-1.21662	7.14652e-33	1.41008e-31	GO:0003700//transcription factor activity, sequence-specific DNA binding	XP_006428895.1 floral homeotic protein APETALA 2 isoform X2 [Citrus clementina]
MSYJ234050	1.25687	8.33721e-33	1.64197e-31	GO:0000155//phosphorelay sensor kinase activity;GO:0000166//nucleotide binding;GO:0003674//molecular_function;GO:0003824//catalytic activity;GO:0004672//protein kinase activity;GO:0004673//protein histidine kinase activity;GO:0004674//protein serine/threonine kinase activity;GO:0005488//binding;GO:0005524//ATP binding;GO:0008144//drug binding;GO:0009881//photoreceptor activity;GO:0016301//kinase …	XP_006476428.1 probable serine/threonine-protein kinase DDB_G0277165 [Citrus sinensis]
MSYJ043550	-4.46761	1.13724e-32	2.2294e-31	GO:0000287//magnesium ion binding;GO:0010333//terpene synthase activity;GO:0016829//lyase activity	BAP74389.1 delta-elemene synthase [Citrus jambhiri]
MSYJ107770	-2.49134	1.18143e-32	2.3139e-31	GO:0003674//molecular_function;GO:0005488//binding;GO:0005515//protein binding;GO:0019899//enzyme binding;GO:0019900//kinase binding;GO:0019901//protein kinase binding	XP_006445448.1 cyclin-U4-1 [Citrus clementina]
MSYJ246750	-2.22012	1.24394e-32	2.4341e-31	GO:0016787//hydrolase activity	XP_024035136.1 probable carboxylesterase 5 [Citrus clementina]
MSYJ029210	-1.27394	1.45765e-32	2.84443e-31	GO:0005506//iron ion binding;GO:0016705//oxidoreductase activity, acting on paired donors, with incorporation or reduction of molecular oxygen;GO:0020037//heme binding	XP_006469495.1 premnaspirodiene oxygenase-like [Citrus sinensis]
MSYJ174410	-1.31242	1.55879e-32	3.03621e-31	GO:0000166//nucleotide binding;GO:0003674//molecular_function;GO:0003824//catalytic activity;GO:0003977//UDP-N-acetylglucosamine diphosphorylase activity;GO:0003983//UTP:glucose-1-phosphate uridylyltransferase activity;GO:0005488//binding;GO:0005524//ATP binding;GO:0008144//drug binding;GO:0008878//glucose-1-phosphate adenylyltransferase activity;GO:0008879//glucose-1-phosphate thymidylyltransfer…	NP_001275823.1 glucose-1-phosphate adenylyltransferase large subunit 1-like [Citrus sinensis]
MSYJ016500	-1.14913	1.90658e-32	3.70686e-31	GO:0003674//molecular_function;GO:0005215//transporter activity;GO:0008324//cation transmembrane transporter activity;GO:0015075//ion transmembrane transporter activity;GO:0015077//monovalent inorganic cation transmembrane transporter activity;GO:0015079//potassium ion transmembrane transporter activity;GO:0015318//inorganic solute uptake transmembrane transporter activity;GO:0022857//transmembra…	GAY46710.1 hypothetical protein CUMW_099170 [Citrus unshiu]
MSYJ266270	-1.97567	2.87207e-32	5.56872e-31	GO:0004672//protein kinase activity;GO:0005524//ATP binding	XP_006494277.1 G-type lectin S-receptor-like serine/threonine-protein kinase LECRK2 [Citrus sinensis]
MSYJ079220	-1.08586	3.2382e-32	6.26721e-31	GO:0005515//protein binding	XP_024033480.1 protein IQ-DOMAIN 14, partial [Citrus clementina]
MSYJ046470	-1.42158	5.38802e-32	1.03807e-30	GO:0003674//molecular_function;GO:0003824//catalytic activity;GO:0004175//endopeptidase activity;GO:0004252//serine-type endopeptidase activity;GO:0008233//peptidase activity;GO:0008236//serine-type peptidase activity;GO:0016787//hydrolase activity;GO:0017171//serine hydrolase activity;GO:0070011//peptidase activity, acting on L-amino acid peptides	XP_006426043.1 subtilisin-like protease SBT1.7 [Citrus clementina]
MSYJ037290	-1.06417	6.3795e-32	1.22687e-30	-	GAY43852.1 hypothetical protein CUMW_077790 [Citrus unshiu]
MSYJ048710	-1.86973	7.75647e-32	1.48899e-30	GO:0003674//molecular_function;GO:0003723//RNA binding;GO:0003724//RNA helicase activity;GO:0003924//GTPase activity;GO:0004127//cytidylate kinase activity;GO:0004527//exonuclease activity;GO:0005260//channel-conductance-controlling ATPase activity;GO:0005319//lipid transporter activity;GO:0005524//ATP binding;GO:0005525//GTP binding;GO:0008565//protein transporter activity;GO:0009381//excinuclea…	XP_006426350.1 ABC transporter G family member 11 [Citrus clementina]
MSYJ238620	-1.39923	8.17448e-32	1.56782e-30	GO:0001067//regulatory region nucleic acid binding;GO:0003674//molecular_function;GO:0003676//nucleic acid binding;GO:0003677//DNA binding;GO:0003700//transcription factor activity, sequence-specific DNA binding;GO:0005488//binding;GO:0043565//sequence-specific DNA binding;GO:0044212//transcription regulatory region DNA binding;GO:0097159//organic cyclic compound binding;GO:1901363//heterocyclic …	XP_006420092.1 auxin-induced protein 22D [Citrus clementina]
MSYJ176530	-1.22411	9.24507e-32	1.76996e-30	GO:0005515//protein binding	XP_006440692.1 probable leucine-rich repeat receptor-like protein kinase At1g35710 [Citrus clementina]
MSYJ043030	-1.22724	1.49386e-31	2.85227e-30	GO:0004144//diacylglycerol O-acyltransferase activity	XP_006469879.1 O-acyltransferase WSD1-like [Citrus sinensis]
MSYJ017380	-1.45326	1.72967e-31	3.29366e-30	-	XP_006480978.1 BTB/POZ domain-containing protein At3g09030 [Citrus sinensis]
MSYJ131820	-2.66374	1.94321e-31	3.69366e-30	-	XP_006448764.1 LOB domain-containing protein 4 [Citrus clementina]
MSTRG.3104	-2.71496	2.11765e-31	4.01448e-30	-	eugenol synthase 1-like isoform X2 [Citrus sinensis]
MSYJ040640	1.38678	2.91465e-31	5.50573e-30	GO:0000166//nucleotide binding;GO:0003674//molecular_function;GO:0003824//catalytic activity;GO:0005488//binding;GO:0008891//glycolate oxidase activity;GO:0016491//oxidoreductase activity;GO:0016614//oxidoreductase activity, acting on CH-OH group of donors;GO:0016645//oxidoreductase activity, acting on the CH-NH group of donors;GO:0019139//cytokinin dehydrogenase activity;GO:0036094//small molecu…	XP_006421171.2 cytokinin dehydrogenase 1 [Citrus clementina]
MSYJ129140	-1.25514	2.93832e-31	5.54553e-30	GO:0046872//metal ion binding;GO:0051745//4-hydroxy-3-methylbut-2-en-1-yl diphosphate reductase activity	XP_024034489.1 4-hydroxy-3-methylbut-2-enyl diphosphate reductase, chloroplastic isoform X3 [Citrus clementina]
MSYJ119160	2.40994	3.75145e-31	7.06136e-30	GO:0003824//catalytic activity;GO:0016747//transferase activity, transferring acyl groups other than amino-acyl groups	XP_024955791.1 malonyl-CoA:anthocyanidin 5-O-glucoside-6''-O-malonyltransferase [Citrus sinensis]
MSYJ070490	-1.48807	4.56412e-31	8.55319e-30	-	XP_006445585.1 uncharacterized protein LOC18050440 [Citrus clementina]
MSYJ048280	-1.47879	4.71437e-31	8.82699e-30	-	XP_006426288.1 uncharacterized protein LOC18036825 [Citrus clementina]
MSYJ107250	-1.08796	4.87557e-31	9.1208e-30	GO:0003674//molecular_function;GO:0003824//catalytic activity;GO:0004620//phospholipase activity;GO:0004630//phospholipase D activity;GO:0005488//binding;GO:0005543//phospholipid binding;GO:0005546//phosphatidylinositol-4,5-bisphosphate binding;GO:0008081//phosphoric diester hydrolase activity;GO:0008289//lipid binding;GO:0008808//cardiolipin synthase activity;GO:0016298//lipase activity;GO:00167…	ESR53747.1 hypothetical protein CICLE_v10018726mg [Citrus clementina]
MSYJ124780	-1.07842	5.02769e-31	9.3971e-30	GO:0004856//xylulokinase activity;GO:0005515//protein binding;GO:0005524//ATP binding;GO:0016773//phosphotransferase activity, alcohol group as acceptor;GO:0016887//ATPase activity;GO:0051082//unfolded protein binding	XP_006427662.1 heat shock 70 kDa protein 5 [Citrus clementina]
MSYJ237670	-3.38143	7.47464e-31	1.39339e-29	-	KDO46197.1 hypothetical protein CISIN_1g033521mg [Citrus sinensis]
MSYJ166840	-3.5196	8.38769e-31	1.5595e-29	GO:0005507//copper ion binding;GO:0045340//mercury ion binding;GO:0046872//metal ion binding	XP_006419818.1 heavy metal-associated isoprenylated plant protein 32 [Citrus clementina]
MSYJ061620	-1.72085	9.8486e-31	1.82474e-29	GO:0015198//oligopeptide transporter activity	XP_006447029.1 probable metal-nicotianamine transporter YSL6 [Citrus clementina]
MSYJ056100	-2.51345	1.06761e-30	1.97461e-29	GO:0003674//molecular_function;GO:0003779//actin binding;GO:0005488//binding;GO:0005515//protein binding;GO:0008092//cytoskeletal protein binding;GO:0044877//macromolecular complex binding;GO:0051015//actin filament binding	XP_006447920.1 formin-like protein 1 [Citrus clementina]
MSYJ281300	-2.50148	1.08099e-30	1.99762e-29	GO:0030234//enzyme regulator activity	XP_006436972.1 CRAL-TRIO domain-containing protein YKL091C [Citrus clementina]
MSYJ118710	-1.22105	1.2038e-30	2.22072e-29	GO:0000166//nucleotide binding;GO:0003674//molecular_function;GO:0005488//binding;GO:0005515//protein binding;GO:0005524//ATP binding;GO:0008144//drug binding;GO:0008705//methionine synthase activity;GO:0016887//ATPase activity;GO:0017076//purine nucleotide binding;GO:0030554//adenyl nucleotide binding;GO:0032553//ribonucleotide binding;GO:0032555//purine ribonucleotide binding;GO:0032559//adenyl…	XP_006422036.1 heat shock protein 83 [Citrus clementina]
MSYJ122040	-2.09372	1.4325e-30	2.63575e-29	GO:0003674//molecular_function;GO:0003676//nucleic acid binding;GO:0003677//DNA binding;GO:0003700//transcription factor activity, sequence-specific DNA binding;GO:0005488//binding;GO:0043565//sequence-specific DNA binding;GO:0097159//organic cyclic compound binding;GO:1901363//heterocyclic compound binding	XP_006474454.1 probable WRKY transcription factor 50 isoform X1 [Citrus sinensis]
MSYJ262680	1.33818	1.48466e-30	2.72475e-29	GO:0003674//molecular_function;GO:0003824//catalytic activity;GO:0004842//ubiquitin-protein transferase activity;GO:0005488//binding;GO:0008270//zinc ion binding;GO:0016740//transferase activity;GO:0019787//ubiquitin-like protein transferase activity;GO:0043167//ion binding;GO:0043169//cation binding;GO:0046872//metal ion binding;GO:0061630//ubiquitin protein ligase activity;GO:0061659//ubiquitin…	GAY36242.1 hypothetical protein CUMW_020850 [Citrus unshiu]
MSYJ208690	-1.5025	1.96045e-30	3.58853e-29	GO:0005515//protein binding;GO:0016209//antioxidant activity;GO:0016491//oxidoreductase activity	XP_006437830.1 uncharacterized protein LOC18045028 [Citrus clementina]
MSYJ169470	-1.40988	3.65689e-30	6.64804e-29	GO:0000166//nucleotide binding;GO:0003674//molecular_function;GO:0003824//catalytic activity;GO:0004672//protein kinase activity;GO:0004674//protein serine/threonine kinase activity;GO:0005488//binding;GO:0005515//protein binding;GO:0005524//ATP binding;GO:0008144//drug binding;GO:0016301//kinase activity;GO:0016740//transferase activity;GO:0016772//transferase activity, transferring phosphorus-c…	XP_006446047.1 serine/threonine-protein kinase UCNL [Citrus clementina]
MSYJ090140	-2.31334	5.09713e-30	9.23475e-29	GO:0046983//protein dimerization activity	XP_006437241.1 transcription factor bHLH62 [Citrus clementina]
MSYJ063320	-1.10839	6.34938e-30	1.1445e-28	-	XP_006434153.1 uncharacterized protein LOC18042799 [Citrus clementina]
MSYJ181550	1.80922	7.56786e-30	1.35724e-28	-	XP_006420714.2 two-component response regulator ARR12 [Citrus clementina]
MSYJ130670	-2.9607	9.87774e-30	1.76703e-28	-	KDO50239.1 hypothetical protein CISIN_1g043217mg [Citrus sinensis]
MSYJ188770	-1.28096	1.15862e-29	2.06918e-28	GO:0003674//molecular_function;GO:0003824//catalytic activity;GO:0004842//ubiquitin-protein transferase activity;GO:0005515//protein binding;GO:0016740//transferase activity;GO:0019787//ubiquitin-like protein transferase activity;GO:0046961//proton-transporting ATPase activity, rotational mechanism	XP_006449882.2 U-box domain-containing protein 4 [Citrus clementina]
MSYJ233530	-1.22169	1.6223e-29	2.89483e-28	GO:0000166//nucleotide binding;GO:0003674//molecular_function;GO:0005488//binding;GO:0005515//protein binding;GO:0005524//ATP binding;GO:0008144//drug binding;GO:0008705//methionine synthase activity;GO:0016887//ATPase activity;GO:0017076//purine nucleotide binding;GO:0030554//adenyl nucleotide binding;GO:0032553//ribonucleotide binding;GO:0032555//purine ribonucleotide binding;GO:0032559//adenyl…	XP_006439485.1 heat shock protein 83 [Citrus clementina]
MSYJ112840	-2.47462	1.69235e-29	3.01729e-28	-	XP_006444606.1 uncharacterized protein LOC18048512 [Citrus clementina]
MSYJ256880	-1.4172	1.74167e-29	3.10263e-28	GO:0008233//peptidase activity	XP_024040808.1 deSI-like protein At4g17486 isoform X1 [Citrus clementina]
MSYJ170300	-3.29265	1.79696e-29	3.19843e-28	GO:0008171//O-methyltransferase activity;GO:0046983//protein dimerization activity	GAY66227.1 hypothetical protein CUMW_247040 [Citrus unshiu]
MSYJ015180	-1.02735	1.96262e-29	3.49038e-28	GO:0004008//copper-exporting ATPase activity;GO:0004647//phosphoserine phosphatase activity;GO:0005375//copper ion transmembrane transporter activity;GO:0005388//calcium-transporting ATPase activity;GO:0008556//potassium-transporting ATPase activity;GO:0008967//phosphoglycolate phosphatase activity;GO:0015434//cadmium-transporting ATPase activity;GO:0015444//magnesium-importing ATPase activity;GO…	XP_006432652.1 calcium-transporting ATPase 12, plasma membrane-type [Citrus clementina]
MSYJ036200	-2.64311	2.08031e-29	3.6966e-28	-	XP_006482093.1 myosin-binding protein 3 [Citrus sinensis]
MSYJ287180	-1.13709	2.39856e-29	4.24792e-28	-	ESR34507.1 hypothetical protein CICLE_v10006402mg [Citrus clementina]
MSYJ218840	1.42528	2.4142e-29	4.27205e-28	-	XP_006444043.2 transcription repressor OFP16 [Citrus clementina]
MSYJ149090	-2.61525	2.42843e-29	4.29365e-28	GO:0005506//iron ion binding;GO:0016705//oxidoreductase activity, acting on paired donors, with incorporation or reduction of molecular oxygen;GO:0020037//heme binding	XP_006423653.1 geraniol 8-hydroxylase [Citrus clementina]
MSYJ153060	1.48675	3.15871e-29	5.57096e-28	GO:0003674//molecular_function;GO:0005215//transporter activity;GO:0005451//monovalent cation:proton antiporter activity;GO:0008324//cation transmembrane transporter activity;GO:0008509//anion transmembrane transporter activity;GO:0015075//ion transmembrane transporter activity;GO:0015077//monovalent inorganic cation transmembrane transporter activity;GO:0015078//hydrogen ion transmembrane transp…	XP_006436768.1 protein NRT1/ PTR FAMILY 7.3 [Citrus clementina]
MSYJ160180	-1.152	4.26079e-29	7.47748e-28	GO:0000166//nucleotide binding;GO:0003674//molecular_function;GO:0003824//catalytic activity;GO:0004672//protein kinase activity;GO:0004674//protein serine/threonine kinase activity;GO:0005488//binding;GO:0005515//protein binding;GO:0005524//ATP binding;GO:0008144//drug binding;GO:0016301//kinase activity;GO:0016740//transferase activity;GO:0016772//transferase activity, transferring phosphorus-c…	XP_006438632.1 probable LRR receptor-like serine/threonine-protein kinase At1g14390 [Citrus clementina]
MSYJ185310	-1.2956	6.37984e-29	1.11687e-27	GO:0005515//protein binding	XP_006449385.1 receptor-like protein kinase At3g21340 [Citrus clementina]
MSYJ260690	-4.28129	6.85586e-29	1.19823e-27	GO:0003674//molecular_function;GO:0003824//catalytic activity;GO:0004315//3-oxoacyl-[acyl-carrier-protein] synthase activity;GO:0004421//hydroxymethylglutaryl-CoA synthase activity;GO:0016210//naringenin-chalcone synthase activity;GO:0016740//transferase activity;GO:0016746//transferase activity, transferring acyl groups;GO:0016747//transferase activity, transferring acyl groups other than amino-…	AKR05586.1 chalcone synthase [Citrus daoxianensis]
MSYJ098290	1.22383	9.36491e-29	1.63005e-27	GO:0003674//molecular_function;GO:0003824//catalytic activity;GO:0003840//gamma-glutamyltransferase activity;GO:0008233//peptidase activity;GO:0008238//exopeptidase activity;GO:0008242//omega peptidase activity;GO:0016740//transferase activity;GO:0016746//transferase activity, transferring acyl groups;GO:0016755//transferase activity, transferring amino-acyl groups;GO:0016787//hydrolase activity;…	XP_006428086.1 glutathione hydrolase 1 isoform X2 [Citrus clementina]
MSYJ034140	1.97301	1.09071e-28	1.89537e-27	GO:0003700//transcription factor activity, sequence-specific DNA binding;GO:0005515//protein binding	KDO61092.1 hypothetical protein CISIN_1g040393mg [Citrus sinensis]
MSYJ029430	-1.6934	1.21507e-28	2.10804e-27	-	XP_006423878.1 heparan-alpha-glucosaminide N-acetyltransferase [Citrus clementina]
MSYJ215870	1.52414	1.62444e-28	2.8091e-27	GO:0016491//oxidoreductase activity;GO:0050660//flavin adenine dinucleotide binding	XP_006431809.1 cannabidiolic acid synthase-like 2 [Citrus clementina]
MSYJ086500	-1.76985	1.70893e-28	2.95279e-27	GO:0000166//nucleotide binding;GO:0001882//nucleoside binding;GO:0001883//purine nucleoside binding;GO:0003674//molecular_function;GO:0003824//catalytic activity;GO:0003924//GTPase activity;GO:0005488//binding;GO:0005515//protein binding;GO:0005525//GTP binding;GO:0016787//hydrolase activity;GO:0017076//purine nucleotide binding;GO:0019001//guanyl nucleotide binding;GO:0032549//ribonucleoside bin…	XP_006452506.1 protein TORNADO 1 [Citrus clementina]
MSYJ033070	-4.07039	1.78565e-28	3.08035e-27	GO:0003674//molecular_function;GO:0003824//catalytic activity;GO:0004175//endopeptidase activity;GO:0004190//aspartic-type endopeptidase activity;GO:0008233//peptidase activity;GO:0016787//hydrolase activity;GO:0070001//aspartic-type peptidase activity;GO:0070011//peptidase activity, acting on L-amino acid peptides	GAY32955.1 hypothetical protein CUMW_004940 [Citrus unshiu]
MSYJ184470	-1.62649	2.38972e-28	4.10577e-27	-	XP_006467872.1 ctenidin-3-like [Citrus sinensis]
MSYJ245530	-1.28668	3.43494e-28	5.87782e-27	GO:0005515//protein binding	XP_006422901.1 F-box/kelch-repeat protein At3g23880 [Citrus clementina]
MSYJ233120	-2.11138	3.46454e-28	5.9237e-27	-	XP_024045503.1 uncharacterized protein LOC18048794 [Citrus clementina]
MSYJ266800	-2.06444	3.99849e-28	6.82567e-27	GO:0004601//peroxidase activity;GO:0020037//heme binding	XP_006445901.2 peroxidase 15 [Citrus clementina]
MSYJ209160	-2.25691	5.41317e-28	9.21105e-27	GO:0000166//nucleotide binding;GO:0003674//molecular_function;GO:0003824//catalytic activity;GO:0003924//GTPase activity;GO:0004020//adenylylsulfate kinase activity;GO:0005215//transporter activity;GO:0005260//channel-conductance-controlling ATPase activity;GO:0005319//lipid transporter activity;GO:0005488//binding;GO:0005524//ATP binding;GO:0005525//GTP binding;GO:0008144//drug binding;GO:000856…	XP_006437762.1 ABC transporter G family member 21 [Citrus clementina]
MSYJ122160	-4.2721	5.52151e-28	9.38789e-27	GO:0005515//protein binding	XP_006474464.1 ankyrin repeat-containing protein BDA1-like [Citrus sinensis]
MSYJ284270	1.00685	6.45985e-28	1.0957e-26	GO:0015238//drug transmembrane transporter activity;GO:0015297//antiporter activity;GO:0042910//xenobiotic transporter activity	KDO62535.1 hypothetical protein CISIN_1g011666mg [Citrus sinensis]
MSYJ285410	3.43116	6.58287e-28	1.11568e-26	GO:0003674//molecular_function;GO:0005215//transporter activity;GO:0005372//water transmembrane transporter activity;GO:0015250//water channel activity;GO:0015267//channel activity;GO:0015318//inorganic solute uptake transmembrane transporter activity;GO:0022803//passive transmembrane transporter activity;GO:0022838//substrate-specific channel activity;GO:0022857//transmembrane transporter activi…	XP_006441499.1 probable aquaporin TIP3-2 [Citrus clementina]
MSYJ082710	-1.20638	7.15965e-28	1.2115e-26	GO:0016747//transferase activity, transferring acyl groups other than amino-acyl groups	GAY56889.1 hypothetical protein CUMW_175360 [Citrus unshiu]
MSYJ008720	-6.40991	7.7986e-28	1.31648e-26	GO:0016788//hydrolase activity, acting on ester bonds	KDO52498.1 hypothetical protein CISIN_1g017684mg [Citrus sinensis]
MSYJ074870	1.18433	1.04791e-27	1.76198e-26	GO:0003824//catalytic activity;GO:0016747//transferase activity, transferring acyl groups other than amino-acyl groups	XP_006474019.1 shikimate O-hydroxycinnamoyltransferase-like [Citrus sinensis]
MSYJ078110	1.49885	1.16806e-27	1.9609e-26	GO:0003824//catalytic activity;GO:0016747//transferase activity, transferring acyl groups other than amino-acyl groups	XP_006474019.1 shikimate O-hydroxycinnamoyltransferase-like [Citrus sinensis]
MSYJ047590	-1.10939	1.44547e-27	2.40949e-26	-	XP_006426200.1 uncharacterized protein At5g65660 [Citrus clementina]
MSYJ276580	1.49915	1.5413e-27	2.56321e-26	GO:0097020//COPII adaptor activity	XP_006425752.1 probable vacuolar amino acid transporter YPQ1 isoform X2 [Citrus clementina]
MSYJ095700	-1.70287	1.5753e-27	2.61771e-26	GO:0003756//protein disulfide isomerase activity;GO:0015036//disulfide oxidoreductase activity	XP_006436299.1 protein disulfide isomerase-like 1-3 isoform X2 [Citrus clementina]
MSYJ085890	-3.88491	1.80771e-27	2.99455e-26	GO:0003674//molecular_function;GO:0005488//binding;GO:0005515//protein binding;GO:0019904//protein domain specific binding	XP_006434195.1 photosystem II 22 kDa protein, chloroplastic [Citrus clementina]
MSYJ164430	-3.47113	4.35325e-27	7.15561e-26	-	XP_006446777.2 uncharacterized protein LOC18051994 [Citrus clementina]
MSYJ164440	-1.40441	5.60507e-27	9.17782e-26	GO:0003756//protein disulfide isomerase activity;GO:0005198//structural molecule activity;GO:0005215//transporter activity;GO:0005515//protein binding;GO:0015036//disulfide oxidoreductase activity;GO:0042802//identical protein binding;GO:0046983//protein dimerization activity	XP_006446776.1 inactive TPR repeat-containing thioredoxin TTL3 [Citrus clementina]
MSYJ082600	1.57471	6.12303e-27	9.99515e-26	-	XP_006432237.1 uncharacterized protein LOC18042141 [Citrus clementina]
MSYJ032290	-1.50272	6.65728e-27	1.08589e-25	GO:0000166//nucleotide binding;GO:0003674//molecular_function;GO:0003824//catalytic activity;GO:0004672//protein kinase activity;GO:0004674//protein serine/threonine kinase activity;GO:0005488//binding;GO:0005515//protein binding;GO:0005524//ATP binding;GO:0008144//drug binding;GO:0016301//kinase activity;GO:0016740//transferase activity;GO:0016772//transferase activity, transferring phosphorus-c…	XP_006481666.1 probable leucine-rich repeat receptor-like protein kinase At5g49770 [Citrus sinensis]
MSYJ229140	-1.12421	7.29234e-27	1.18766e-25	GO:0003674//molecular_function;GO:0003723//RNA binding;GO:0003724//RNA helicase activity;GO:0003924//GTPase activity;GO:0004176//ATP-dependent peptidase activity;GO:0004222//metalloendopeptidase activity;GO:0004386//helicase activity;GO:0005524//ATP binding;GO:0005525//GTP binding;GO:0009378//four-way junction helicase activity;GO:0016818//hydrolase activity, acting on acid anhydrides, in phospho…	XP_006423342.1 AAA-ATPase At3g50940 [Citrus clementina]
MSYJ280770	-1.50756	7.93008e-27	1.28856e-25	GO:0003746//translation elongation factor activity	XP_006485130.1 uncharacterized protein LOC102612796 [Citrus sinensis]
MSYJ094280	1.00064	9.75913e-27	1.58335e-25	GO:0000166//nucleotide binding;GO:0003674//molecular_function;GO:0003824//catalytic activity;GO:0004672//protein kinase activity;GO:0004674//protein serine/threonine kinase activity;GO:0004675//transmembrane receptor protein serine/threonine kinase activity;GO:0004888//transmembrane signaling receptor activity;GO:0005488//binding;GO:0005515//protein binding;GO:0005524//ATP binding;GO:0008144//dru…	XP_006481539.1 receptor-like kinase TMK3 [Citrus sinensis]
MSYJ140670	-3.87249	1.27536e-26	2.06445e-25	-	XP_006419463.1 major allergen Pru ar 1 [Citrus clementina]
MSYJ216480	-1.00364	1.32707e-26	2.1449e-25	GO:0019213//deacetylase activity;GO:0043814//phospholactate guanylyltransferase activity	KDO48924.1 hypothetical protein CISIN_1g020137mg [Citrus sinensis]
MSYJ243610	-1.00364	1.32707e-26	2.1449e-25	GO:0019213//deacetylase activity;GO:0043814//phospholactate guanylyltransferase activity	KDO48924.1 hypothetical protein CISIN_1g020137mg [Citrus sinensis]
MSYJ249290	2.21442	1.85412e-26	2.98315e-25	-	XP_006436249.2 uncharacterized protein LOC18044626 [Citrus clementina]
MSYJ112650	-1.41816	1.96105e-26	3.14805e-25	-	XP_006444636.1 transcription factor MYB61 [Citrus clementina]
MSYJ254120	-1.19466	2.04348e-26	3.27295e-25	GO:0000166//nucleotide binding;GO:0003674//molecular_function;GO:0003824//catalytic activity;GO:0004672//protein kinase activity;GO:0004674//protein serine/threonine kinase activity;GO:0004675//transmembrane receptor protein serine/threonine kinase activity;GO:0004888//transmembrane signaling receptor activity;GO:0005488//binding;GO:0005524//ATP binding;GO:0008144//drug binding;GO:0016301//kinase…	XP_006473799.1 probable serine/threonine-protein kinase PBL21 [Citrus sinensis]
MSYJ101360	1.45713	2.8585e-26	4.55433e-25	GO:0003674//molecular_function;GO:0005215//transporter activity;GO:0005451//monovalent cation:proton antiporter activity;GO:0008324//cation transmembrane transporter activity;GO:0015075//ion transmembrane transporter activity;GO:0015077//monovalent inorganic cation transmembrane transporter activity;GO:0015078//hydrogen ion transmembrane transporter activity;GO:0015291//secondary active transmemb…	XP_006480781.1 cation/H(+) antiporter 20 [Citrus sinensis]
MSYJ119950	1.0748	2.92463e-26	4.6562e-25	GO:0004553//hydrolase activity, hydrolyzing O-glycosyl compounds;GO:0005509//calcium ion binding;GO:0005515//protein binding	XP_006482610.1 probable calcium-binding protein CML45 [Citrus sinensis]
MSYJ154020	-1.0992	3.81861e-26	6.03879e-25	-	XP_006493066.1 uncharacterized protein LOC102620884 isoform X1 [Citrus sinensis]
MSYJ084840	1.17021	4.09681e-26	6.46913e-25	-	XP_006448174.1 uncharacterized protein LOC18052368 [Citrus clementina]
MSYJ069790	-2.16043	4.35223e-26	6.86736e-25	GO:0004034//aldose 1-epimerase activity;GO:0016853//isomerase activity	GAY61891.1 hypothetical protein CUMW_213500 [Citrus unshiu]
MSYJ283490	-2.20911	4.61358e-26	7.27434e-25	GO:0000166//nucleotide binding;GO:0003674//molecular_function;GO:0003824//catalytic activity;GO:0004672//protein kinase activity;GO:0004674//protein serine/threonine kinase activity;GO:0005488//binding;GO:0005524//ATP binding;GO:0008144//drug binding;GO:0016301//kinase activity;GO:0016740//transferase activity;GO:0016772//transferase activity, transferring phosphorus-containing groups;GO:0016773/…	KDO74175.1 hypothetical protein CISIN_1g003139mg [Citrus sinensis]
MSYJ238260	1.56132	5.95072e-26	9.3342e-25	GO:0008194//UDP-glycosyltransferase activity;GO:0016758//transferase activity, transferring hexosyl groups	XP_006469359.1 UDP-glycosyltransferase 74E2-like isoform X1 [Citrus sinensis]
MSYJ166480	1.13118	6.33889e-26	9.93576e-25	GO:0016787//hydrolase activity	XP_024958588.1 2-hydroxyisoflavanone dehydratase-like, partial [Citrus sinensis]
MSYJ237070	-2.42346	6.36713e-26	9.97267e-25	GO:0008194//UDP-glycosyltransferase activity;GO:0016758//transferase activity, transferring hexosyl groups	KDO53101.1 hypothetical protein CISIN_1g011381mg [Citrus sinensis]
MSTRG.887	-3.37635	8.73937e-26	1.3638e-24	-	hypothetical protein CICLE_v10006188mg [Citrus clementina]
MSYJ113040	-4.33931	9.84874e-26	1.53243e-24	GO:0004601//peroxidase activity;GO:0020037//heme binding	GAY44913.1 hypothetical protein CUMW_085510 [Citrus unshiu]
MSYJ266170	-5.23202	1.30125e-25	2.02026e-24	GO:0005515//protein binding;GO:0016702//oxidoreductase activity, acting on single donors with incorporation of molecular oxygen, incorporation of two atoms of oxygen;GO:0046872//metal ion binding	XP_006445969.1 linoleate 13S-lipoxygenase 2-1, chloroplastic [Citrus clementina]
MSYJ032590	-1.28822	1.82247e-25	2.82124e-24	-	XP_006481636.1 fasciclin-like arabinogalactan protein 17 [Citrus sinensis]
MSYJ068330	-2.75174	1.89614e-25	2.93316e-24	GO:0003674//molecular_function;GO:0003824//catalytic activity;GO:0004601//peroxidase activity;GO:0005488//binding;GO:0005509//calcium ion binding;GO:0016174//NAD(P)H oxidase activity;GO:0016209//antioxidant activity;GO:0016491//oxidoreductase activity;GO:0016651//oxidoreductase activity, acting on NAD(P)H;GO:0016684//oxidoreductase activity, acting on peroxide as acceptor;GO:0043167//ion binding;…	GAY57433.1 hypothetical protein CUMW_179400 [Citrus unshiu]
MSYJ222900	-1.82879	2.92127e-25	4.49931e-24	GO:0003993//acid phosphatase activity;GO:0016787//hydrolase activity;GO:0046872//metal ion binding	XP_006487339.1 purple acid phosphatase 2-like isoform X2 [Citrus sinensis]
MSYJ253660	1.00042	3.01648e-25	4.63253e-24	-	XP_006435457.1 AT-hook motif nuclear-localized protein 27 [Citrus clementina]
MSYJ221300	-2.06685	4.78057e-25	7.29431e-24	GO:0000166//nucleotide binding;GO:0003674//molecular_function;GO:0003824//catalytic activity;GO:0004672//protein kinase activity;GO:0004674//protein serine/threonine kinase activity;GO:0004675//transmembrane receptor protein serine/threonine kinase activity;GO:0004888//transmembrane signaling receptor activity;GO:0005488//binding;GO:0005515//protein binding;GO:0005524//ATP binding;GO:0008144//dru…	GAY53225.1 hypothetical protein CUMW_147730 [Citrus unshiu]
MSYJ189770	-3.07625	5.65107e-25	8.59787e-24	GO:0046983//protein dimerization activity	ESR66476.1 hypothetical protein CICLE_v100092852mg [Citrus clementina]
MSYJ285650	4.68151	5.90955e-25	8.97188e-24	GO:0003824//catalytic activity;GO:0003854//3-beta-hydroxy-delta5-steroid dehydrogenase activity;GO:0003978//UDP-glucose 4-epimerase activity;GO:0008460//dTDP-glucose 4,6-dehydratase activity;GO:0016491//oxidoreductase activity;GO:0016616//oxidoreductase activity, acting on the CH-OH group of donors, NAD or NADP as acceptor;GO:0016757//transferase activity, transferring glycosyl groups	GAY65879.1 hypothetical protein CUMW_244430, partial [Citrus unshiu]
MSYJ007320	-1.09835	5.92259e-25	8.98527e-24	GO:0003674//molecular_function;GO:0003824//catalytic activity;GO:0004416//hydroxyacylglutathione hydrolase activity;GO:0005488//binding;GO:0005506//iron ion binding;GO:0016491//oxidoreductase activity;GO:0016701//oxidoreductase activity, acting on single donors with incorporation of molecular oxygen;GO:0016702//oxidoreductase activity, acting on single donors with incorporation of molecular oxyge…	XP_006477942.1 persulfide dioxygenase ETHE1 homolog, mitochondrial [Citrus sinensis]
MSYJ165190	1.28485	6.1299e-25	9.29315e-24	GO:0000166//nucleotide binding;GO:0003674//molecular_function;GO:0003824//catalytic activity;GO:0004008//copper-exporting ATPase activity;GO:0004647//phosphoserine phosphatase activity;GO:0005215//transporter activity;GO:0005375//copper ion transmembrane transporter activity;GO:0005388//calcium-transporting ATPase activity;GO:0005488//binding;GO:0005515//protein binding;GO:0005516//calmodulin bin…	XP_006489476.1 putative calcium-transporting ATPase 13, plasma membrane-type [Citrus sinensis]
MSYJ219510	1.26503	6.14673e-25	9.31204e-24	-	GAY55780.1 hypothetical protein CUMW_166770 [Citrus unshiu]
MSYJ068650	-1.78175	7.40997e-25	1.12018e-23	GO:0005515//protein binding;GO:0016702//oxidoreductase activity, acting on single donors with incorporation of molecular oxygen, incorporation of two atoms of oxygen;GO:0046872//metal ion binding	XP_006433338.1 probable linoleate 9S-lipoxygenase 5 [Citrus clementina]
MSYJ039040	1.38337	7.62479e-25	1.15102e-23	GO:0003824//catalytic activity;GO:0003854//3-beta-hydroxy-delta5-steroid dehydrogenase activity;GO:0003978//UDP-glucose 4-epimerase activity;GO:0008446//GDP-mannose 4,6-dehydratase activity;GO:0008460//dTDP-glucose 4,6-dehydratase activity;GO:0008712//ADP-glyceromanno-heptose 6-epimerase activity;GO:0008831//dTDP-4-dehydrorhamnose reductase activity;GO:0016491//oxidoreductase activity;GO:0016616/…	XP_006431643.1 UDP-glucose 4-epimerase GEPI48 [Citrus clementina]
MSYJ081100	2.38523	7.70296e-25	1.162e-23	GO:0005507//copper ion binding;GO:0008131//primary amine oxidase activity;GO:0048038//quinone binding	XP_006491589.1 putative methyltransferase DDB_G0268948 isoform X1 [Citrus sinensis]
MSYJ133210	-1.05714	8.87222e-25	1.33554e-23	GO:0003674//molecular_function;GO:0003824//catalytic activity;GO:0003941//L-serine ammonia-lyase activity;GO:0003984//acetolactate synthase activity;GO:0004617//phosphoglycerate dehydrogenase activity;GO:0005488//binding;GO:0005515//protein binding;GO:0016740//transferase activity;GO:0016744//transferase activity, transferring aldehyde or ketonic groups;GO:0043621//protein self-association	XP_006448524.1 acetolactate synthase small subunit 1, chloroplastic isoform X1 [Citrus clementina]
MSYJ239510	-2.14531	1.1005e-24	1.65075e-23	GO:0003674//molecular_function;GO:0003824//catalytic activity;GO:0004842//ubiquitin-protein transferase activity;GO:0005488//binding;GO:0008270//zinc ion binding;GO:0016740//transferase activity;GO:0019787//ubiquitin-like protein transferase activity;GO:0043167//ion binding;GO:0043169//cation binding;GO:0046872//metal ion binding;GO:0061630//ubiquitin protein ligase activity;GO:0061659//ubiquitin…	XP_006420199.1 RING-H2 finger protein ATL16 [Citrus clementina]
MSYJ233070	-1.91199	1.1805e-24	1.76826e-23	GO:0042626//ATPase activity, coupled to transmembrane movement of substances	XP_006476579.1 remorin-like isoform X1 [Citrus sinensis]
MSYJ236330	-2.46467	1.33632e-24	1.99743e-23	GO:0004553//hydrolase activity, hydrolyzing O-glycosyl compounds;GO:0004565//beta-galactosidase activity	GAY66592.1 hypothetical protein CUMW_249990 [Citrus unshiu]
MSYJ092260	-1.51354	1.75434e-24	2.61675e-23	GO:0003677//DNA binding;GO:0003700//transcription factor activity, sequence-specific DNA binding;GO:0005484//SNAP receptor activity;GO:0005524//ATP binding;GO:0016987//sigma factor activity;GO:0030269//tetrahydromethanopterin S-methyltransferase activity;GO:0030983//mismatched DNA binding	XP_006477062.1 novel plant SNARE 11 [Citrus sinensis]
MSYJ131210	-1.80165	1.94535e-24	2.89152e-23	GO:0008891//glycolate oxidase activity;GO:0016491//oxidoreductase activity;GO:0050660//flavin adenine dinucleotide binding	XP_006448862.1 berberine bridge enzyme-like 13 [Citrus clementina]
MSYJ223660	-2.56728	2.31676e-24	3.43877e-23	-	XP_006436013.1 uncharacterized protein LOC18045375 [Citrus clementina]
MSYJ115280	1.72908	2.816e-24	4.1537e-23	GO:0003674//molecular_function;GO:0003824//catalytic activity;GO:0008236//serine-type peptidase activity;GO:0016787//hydrolase activity;GO:0047570//3-oxoadipate enol-lactonase activity;GO:0070205//2-succinyl-6-hydroxy-2,4-cyclohexadiene-1-carboxylate synthase activity	XP_006444359.1 caffeoylshikimate esterase isoform X1 [Citrus clementina]
MSYJ013730	-1.29354	2.98373e-24	4.39197e-23	GO:0000166//nucleotide binding;GO:0003674//molecular_function;GO:0003824//catalytic activity;GO:0004672//protein kinase activity;GO:0004674//protein serine/threonine kinase activity;GO:0004675//transmembrane receptor protein serine/threonine kinase activity;GO:0004888//transmembrane signaling receptor activity;GO:0005198//structural molecule activity;GO:0005199//structural constituent of cell wal…	XP_006426872.1 lysM domain receptor-like kinase 3 [Citrus clementina]
MSTRG.2186	4.81299	3.19222e-24	4.68912e-23	GO:0016746//transferase activity, transferring acyl groups	BAHD acyltransferase At5g47980-like [Citrus sinensis]
MSYJ095660	-1.45783	3.9278e-24	5.75771e-23	GO:0005416//cation:amino acid symporter activity;GO:0015173//aromatic amino acid transmembrane transporter activity;GO:0015655//alanine:sodium symporter activity	GAY49588.1 hypothetical protein CUMW_120250 [Citrus unshiu]
MSYJ131760	-1.34622	4.04572e-24	5.92647e-23	GO:0003674//molecular_function;GO:0005215//transporter activity;GO:0008324//cation transmembrane transporter activity;GO:0015075//ion transmembrane transporter activity;GO:0015077//monovalent inorganic cation transmembrane transporter activity;GO:0015079//potassium ion transmembrane transporter activity;GO:0015318//inorganic solute uptake transmembrane transporter activity;GO:0022857//transmembra…	XP_006448773.1 probable potassium transporter 13 isoform X1 [Citrus clementina]
MSYJ235590	-1.05008	5.22611e-24	7.62934e-23	GO:0008750//NAD(P)+ transhydrogenase (AB-specific) activity	XP_024047207.1 WAT1-related protein At5g40240-like [Citrus clementina]
MSYJ137760	-2.44123	9.22603e-24	1.33768e-22	GO:0003674//molecular_function;GO:0003676//nucleic acid binding;GO:0003677//DNA binding;GO:0003700//transcription factor activity, sequence-specific DNA binding;GO:0005488//binding;GO:0008289//lipid binding;GO:0043565//sequence-specific DNA binding;GO:0097159//organic cyclic compound binding;GO:1901363//heterocyclic compound binding	GAY57494.1 hypothetical protein CUMW_179880 [Citrus unshiu]
MSYJ050300	-2.29818	9.57281e-24	1.38701e-22	GO:0015267//channel activity	XP_006435692.1 aquaporin PIP1-5 [Citrus clementina]
MSYJ107600	-1.17339	1.07955e-23	1.56204e-22	GO:0008270//zinc ion binding	KDO85423.1 hypothetical protein CISIN_1g045147mg, partial [Citrus sinensis]
MSYJ143470	-2.68739	1.09881e-23	1.58883e-22	-	XP_006422618.1 amino acid permease 4 [Citrus clementina]
MSYJ047210	2.24982	1.17478e-23	1.69638e-22	GO:0003674//molecular_function;GO:0003824//catalytic activity;GO:0004553//hydrolase activity, hydrolyzing O-glycosyl compounds;GO:0008810//cellulase activity;GO:0016787//hydrolase activity;GO:0016798//hydrolase activity, acting on glycosyl bonds	XP_006426144.2 endoglucanase 2 [Citrus clementina]
MSYJ268730	1.25438	1.18422e-23	1.70885e-22	GO:0004568//chitinase activity	XP_006432582.1 endochitinase EP3 [Citrus clementina]
MSYJ044730	-2.24326	1.45317e-23	2.0941e-22	GO:0008194//UDP-glycosyltransferase activity	XP_006492572.1 UDP-glycosyltransferase 76B1-like, partial [Citrus sinensis]
MSYJ251970	-1.16414	1.51797e-23	2.186e-22	GO:0003674//molecular_function;GO:0003824//catalytic activity;GO:0005488//binding;GO:0016491//oxidoreductase activity;GO:0016701//oxidoreductase activity, acting on single donors with incorporation of molecular oxygen;GO:0016702//oxidoreductase activity, acting on single donors with incorporation of molecular oxygen, incorporation of two atoms of oxygen;GO:0043167//ion binding;GO:0043169//cation …	GAY39988.1 hypothetical protein CUMW_048600 [Citrus unshiu]
MSYJ200000	1.83987	1.63066e-23	2.34669e-22	GO:0015238//drug transmembrane transporter activity	ESR50517.1 hypothetical protein CICLE_v10032762mg [Citrus clementina]
MSYJ197160	-1.32287	1.70731e-23	2.45534e-22	GO:0003674//molecular_function;GO:0003676//nucleic acid binding;GO:0003677//DNA binding;GO:0003700//transcription factor activity, sequence-specific DNA binding;GO:0005488//binding;GO:0043167//ion binding;GO:0043169//cation binding;GO:0046872//metal ion binding;GO:0097159//organic cyclic compound binding;GO:1901363//heterocyclic compound binding	XP_006424060.2 putative axial regulator YABBY 2 isoform X1 [Citrus clementina]
MSYJ178560	-1.26311	1.94283e-23	2.78464e-22	-	XP_006440966.1 LOB domain-containing protein 41 [Citrus clementina]
MSYJ100490	-2.19848	2.20941e-23	3.16246e-22	GO:0003674//molecular_function;GO:0003824//catalytic activity;GO:0004316//3-oxoacyl-[acyl-carrier-protein] reductase (NADPH) activity;GO:0004757//sepiapterin reductase activity;GO:0004797//thymidine kinase activity;GO:0005524//ATP binding;GO:0008667//2,3-dihydro-2,3-dihydroxybenzoate dehydrogenase activity;GO:0008678//2-deoxy-D-gluconate 3-dehydrogenase activity;GO:0016491//oxidoreductase activit…	GAY47891.1 hypothetical protein CUMW_107770 [Citrus unshiu]
MSYJ183740	-1.17952	2.45672e-23	3.51408e-22	GO:0004672//protein kinase activity;GO:0005524//ATP binding	XP_006449131.1 putative receptor-like protein kinase At4g00960 [Citrus clementina]
MSYJ261300	-2.45384	3.65622e-23	5.20883e-22	GO:0003674//molecular_function;GO:0003824//catalytic activity;GO:0004601//peroxidase activity;GO:0005488//binding;GO:0016209//antioxidant activity;GO:0016491//oxidoreductase activity;GO:0016684//oxidoreductase activity, acting on peroxide as acceptor;GO:0020037//heme binding;GO:0043167//ion binding;GO:0043169//cation binding;GO:0046872//metal ion binding;GO:0046906//tetrapyrrole binding;GO:004803…	XP_024047003.1 peroxidase P7-like [Citrus clementina]
MSYJ132650	-2.09901	3.67811e-23	5.23651e-22	-	XP_006448628.1 polygalacturonase QRT3 [Citrus clementina]
MSYJ220620	-3.9352	3.77265e-23	5.36751e-22	GO:0004672//protein kinase activity;GO:0005515//protein binding;GO:0005524//ATP binding	XP_006443765.1 MDIS1-interacting receptor like kinase 2 [Citrus clementina]
MSYJ140030	-1.19761	3.82003e-23	5.42766e-22	-	XP_006419538.1 sericin 1 [Citrus clementina]
MSYJ162470	-1.32438	4.44488e-23	6.30704e-22	GO:0005213//structural constituent of chorion	ESR52377.1 hypothetical protein CICLE_v10033998mg [Citrus clementina]
MSYJ006870	1.31958	4.85647e-23	6.88188e-22	GO:0003674//molecular_function;GO:0005215//transporter activity;GO:0015144//carbohydrate transmembrane transporter activity;GO:0022857//transmembrane transporter activity;GO:0051119//sugar transmembrane transporter activity	XP_006477816.1 bidirectional sugar transporter SWEET2 isoform X1 [Citrus sinensis]
MSYJ042770	-1.06471	4.87323e-23	6.89645e-22	GO:0003674//molecular_function;GO:0003824//catalytic activity;GO:0004177//aminopeptidase activity;GO:0004301//epoxide hydrolase activity;GO:0004463//leukotriene-A4 hydrolase activity;GO:0005488//binding;GO:0008233//peptidase activity;GO:0008235//metalloexopeptidase activity;GO:0008237//metallopeptidase activity;GO:0008238//exopeptidase activity;GO:0008270//zinc ion binding;GO:0016787//hydrolase a…	XP_006436185.1 leukotriene A-4 hydrolase homolog [Citrus clementina]
MSYJ021080	-4.08206	5.45082e-23	7.69846e-22	GO:0005506//iron ion binding;GO:0016491//oxidoreductase activity;GO:0016705//oxidoreductase activity, acting on paired donors, with incorporation or reduction of molecular oxygen;GO:0020037//heme binding;GO:0045300//acyl-[acyl-carrier-protein] desaturase activity;GO:0046872//metal ion binding	XP_006434385.1 stearoyl-[acyl-carrier-protein] 9-desaturase 6, chloroplastic [Citrus clementina]
MSYJ238820	1.43657	7.28122e-23	1.02496e-21	GO:0003674//molecular_function;GO:0003676//nucleic acid binding;GO:0003677//DNA binding;GO:0003700//transcription factor activity, sequence-specific DNA binding;GO:0005488//binding;GO:0005515//protein binding;GO:0016491//oxidoreductase activity;GO:0046983//protein dimerization activity;GO:0097159//organic cyclic compound binding;GO:1901363//heterocyclic compound binding	XP_006420116.1 transcription factor bHLH92 isoform X1 [Citrus clementina]
MSYJ026670	-2.35285	9.35848e-23	1.3113e-21	-	XP_006423533.1 auxin-responsive protein SAUR50 [Citrus clementina]
MSYJ138880	-1.21266	1.02509e-22	1.43162e-21	GO:0003674//molecular_function;GO:0003924//GTPase activity;GO:0005260//channel-conductance-controlling ATPase activity;GO:0005319//lipid transporter activity;GO:0005524//ATP binding;GO:0005525//GTP binding;GO:0008565//protein transporter activity;GO:0009378//four-way junction helicase activity;GO:0009381//excinuclease ABC activity;GO:0015220//choline transmembrane transporter activity;GO:0015221/…	XP_006427140.1 pleiotropic drug resistance protein 1 isoform X1 [Citrus clementina]
MSYJ106940	-1.15518	1.02787e-22	1.43457e-21	GO:0000166//nucleotide binding;GO:0003674//molecular_function;GO:0003824//catalytic activity;GO:0004672//protein kinase activity;GO:0004674//protein serine/threonine kinase activity;GO:0005488//binding;GO:0005515//protein binding;GO:0005524//ATP binding;GO:0008144//drug binding;GO:0016301//kinase activity;GO:0016740//transferase activity;GO:0016772//transferase activity, transferring phosphorus-c…	XP_006440456.1 probable LRR receptor-like serine/threonine-protein kinase At1g12460 [Citrus clementina]
MSYJ027820	1.06462	1.11709e-22	1.55704e-21	GO:0003674//molecular_function;GO:0005215//transporter activity;GO:0005216//ion channel activity;GO:0005244//voltage-gated ion channel activity;GO:0005253//anion channel activity;GO:0008308//voltage-gated anion channel activity;GO:0008509//anion transmembrane transporter activity;GO:0015075//ion transmembrane transporter activity;GO:0015103//inorganic anion transmembrane transporter activity;GO:0…	XP_006447585.2 S-type anion channel SLAH1 [Citrus clementina]
MSYJ060700	1.33653	1.12306e-22	1.56435e-21	-	XP_015381147.1 protein RESPONSE TO LOW SULFUR 3 [Citrus sinensis]
MSYJ106890	-1.19213	1.3831e-22	1.92026e-21	GO:0003674//molecular_function;GO:0003676//nucleic acid binding;GO:0003677//DNA binding;GO:0005488//binding;GO:0008270//zinc ion binding;GO:0043167//ion binding;GO:0043169//cation binding;GO:0046872//metal ion binding;GO:0046914//transition metal ion binding;GO:0097159//organic cyclic compound binding;GO:1901363//heterocyclic compound binding	XP_006440444.1 zinc finger A20 and AN1 domain-containing stress-associated protein 1 [Citrus clementina]
MSYJ216930	-2.68737	1.46155e-22	2.02786e-21	GO:0016787//hydrolase activity;GO:0047746//chlorophyllase activity	XP_006478340.1 probable carboxylesterase 18 [Citrus sinensis]
MSYJ189460	-1.52287	1.66619e-22	2.30728e-21	GO:0005515//protein binding	XP_024046138.1 BTB/POZ domain-containing protein At5g47800 isoform X4 [Citrus clementina]
MSYJ033260	-1.35901	2.42775e-22	3.35096e-21	GO:0003824//catalytic activity;GO:0003854//3-beta-hydroxy-delta5-steroid dehydrogenase activity;GO:0003978//UDP-glucose 4-epimerase activity;GO:0004316//3-oxoacyl-[acyl-carrier-protein] reductase (NADPH) activity;GO:0008667//2,3-dihydro-2,3-dihydroxybenzoate dehydrogenase activity;GO:0008678//2-deoxy-D-gluconate 3-dehydrogenase activity;GO:0016491//oxidoreductase activity;GO:0016616//oxidoreducta…	XP_006481701.1 secoisolariciresinol dehydrogenase-like [Citrus sinensis]
MSYJ157150	-5.29262	2.51794e-22	3.47094e-21	GO:0003674//molecular_function;GO:0003676//nucleic acid binding;GO:0003677//DNA binding;GO:0003700//transcription factor activity, sequence-specific DNA binding;GO:0005488//binding;GO:0043565//sequence-specific DNA binding;GO:0097159//organic cyclic compound binding;GO:1901363//heterocyclic compound binding	XP_006450438.1 ethylene-responsive transcription factor SHINE 2 [Citrus clementina]
MSYJ205320	-1.30806	2.58658e-22	3.56094e-21	GO:0000156//phosphorelay response regulator activity;GO:0003674//molecular_function;GO:0003676//nucleic acid binding;GO:0003677//DNA binding;GO:0003700//transcription factor activity, sequence-specific DNA binding;GO:0005488//binding;GO:0060089//molecular transducer activity;GO:0097159//organic cyclic compound binding;GO:1901363//heterocyclic compound binding	XP_006424880.1 transcription factor LUX [Citrus clementina]
MSYJ049410	-1.53058	3.36955e-22	4.63286e-21	GO:0003674//molecular_function;GO:0005488//binding;GO:0030246//carbohydrate binding	XP_006426466.1 jacalin-related lectin 19 [Citrus clementina]
MSYJ052740	-2.77871	3.50172e-22	4.81148e-21	GO:0008270//zinc ion binding;GO:0046872//metal ion binding;GO:0061630//ubiquitin protein ligase activity;GO:0097602//cullin family protein binding	XP_006451246.2 E3 ubiquitin-protein ligase ATL42 [Citrus clementina]
MSYJ237770	-1.36766	4.24085e-22	5.81205e-21	GO:0003674//molecular_function;GO:0003824//catalytic activity;GO:0004553//hydrolase activity, hydrolyzing O-glycosyl compounds;GO:0016160//amylase activity;GO:0016161//beta-amylase activity;GO:0016787//hydrolase activity;GO:0016798//hydrolase activity, acting on glycosyl bonds;GO:0043565//sequence-specific DNA binding	KDO59876.1 hypothetical protein CISIN_1g010067mg [Citrus sinensis]
MSYJ093120	1.53486	4.25323e-22	5.82526e-21	GO:0003674//molecular_function;GO:0003712//transcription cofactor activity;GO:0003824//catalytic activity;GO:0004402//histone acetyltransferase activity;GO:0005488//binding;GO:0005515//protein binding;GO:0005516//calmodulin binding;GO:0008080//N-acetyltransferase activity;GO:0008270//zinc ion binding;GO:0016407//acetyltransferase activity;GO:0016410//N-acyltransferase activity;GO:0016740//transfe…	XP_006439990.1 BTB/POZ and TAZ domain-containing protein 1 [Citrus clementina]
MSYJ032100	-1.7962	4.78139e-22	6.51924e-21	GO:0003674//molecular_function;GO:0005488//binding;GO:0005515//protein binding;GO:0019899//enzyme binding;GO:0031625//ubiquitin protein ligase binding;GO:0044389//ubiquitin-like protein ligase binding	XP_006481692.1 F-box/kelch-repeat protein At1g80440-like [Citrus sinensis]
MSYJ250930	-1.35238	7.87519e-22	1.06488e-20	GO:0000166//nucleotide binding;GO:0003674//molecular_function;GO:0003824//catalytic activity;GO:0004672//protein kinase activity;GO:0005488//binding;GO:0005515//protein binding;GO:0005524//ATP binding;GO:0008144//drug binding;GO:0016301//kinase activity;GO:0016740//transferase activity;GO:0016772//transferase activity, transferring phosphorus-containing groups;GO:0016773//phosphotransferase activ…	GAY40147.1 hypothetical protein CUMW_049810 [Citrus unshiu]
MSYJ145670	-1.33882	7.88748e-22	1.06586e-20	GO:0003674//molecular_function;GO:0003824//catalytic activity;GO:0004497//monooxygenase activity;GO:0005488//binding;GO:0005506//iron ion binding;GO:0016491//oxidoreductase activity;GO:0016705//oxidoreductase activity, acting on paired donors, with incorporation or reduction of molecular oxygen;GO:0020037//heme binding;GO:0043167//ion binding;GO:0043169//cation binding;GO:0046872//metal ion bindi…	ESR49223.1 hypothetical protein CICLE_v10031065mg [Citrus clementina]
MSYJ266900	1.80487	8.6117e-22	1.16299e-20	-	GAY49992.1 hypothetical protein CUMW_123260 [Citrus unshiu]
MSYJ232570	-1.60857	1.0537e-21	1.4203e-20	GO:0005515//protein binding	XP_006439632.1 protein IQ-DOMAIN 31 isoform X1 [Citrus clementina]
MSYJ058090	-1.65079	1.09102e-21	1.46967e-20	GO:0000774//adenyl-nucleotide exchange factor activity;GO:0005515//protein binding;GO:0008565//protein transporter activity;GO:0042803//protein homodimerization activity;GO:0051087//chaperone binding	GAY58581.1 hypothetical protein CUMW_188090 [Citrus unshiu]
MSYJ206450	-2.13341	1.18515e-21	1.59445e-20	GO:0003674//molecular_function;GO:0003824//catalytic activity;GO:0004315//3-oxoacyl-[acyl-carrier-protein] synthase activity;GO:0004421//hydroxymethylglutaryl-CoA synthase activity;GO:0016740//transferase activity;GO:0016746//transferase activity, transferring acyl groups;GO:0016747//transferase activity, transferring acyl groups other than amino-acyl groups	XP_006424733.1 3-ketoacyl-CoA synthase 12 [Citrus clementina]
MSYJ275810	-4.27264	1.3715e-21	1.84166e-20	GO:0004867//serine-type endopeptidase inhibitor activity	XP_006442409.1 inhibitor of trypsin and hageman factor [Citrus clementina]
MSYJ124810	1.05335	1.55435e-21	2.08193e-20	GO:0003674//molecular_function;GO:0005488//binding;GO:0008144//drug binding;GO:0019825//oxygen binding;GO:0020037//heme binding;GO:0036094//small molecule binding;GO:0043167//ion binding;GO:0043169//cation binding;GO:0046872//metal ion binding;GO:0046906//tetrapyrrole binding;GO:0048037//cofactor binding;GO:0097159//organic cyclic compound binding;GO:1901363//heterocyclic compound binding	XP_006423147.1 hemoglobin-2 [Citrus clementina]
MSYJ229120	-3.86067	1.64413e-21	2.19664e-20	GO:0003723//RNA binding;GO:0003724//RNA helicase activity;GO:0003887//DNA-directed DNA polymerase activity;GO:0004176//ATP-dependent peptidase activity;GO:0004222//metalloendopeptidase activity;GO:0004386//helicase activity;GO:0005524//ATP binding;GO:0005525//GTP binding;GO:0009378//four-way junction helicase activity;GO:0016818//hydrolase activity, acting on acid anhydrides, in phosphorus-contai…	XP_006423345.1 protein HYPER-SENSITIVITY-RELATED 4 [Citrus clementina]
MSYJ223520	1.30851	1.71652e-21	2.29048e-20	GO:0003824//catalytic activity;GO:0034073//tetrahymanol cyclase activity;GO:0051007//squalene-hopene cyclase activity	XP_024953662.1 cycloartenol synthase-like isoform X3 [Citrus sinensis]
MSYJ219390	-2.35085	1.75972e-21	2.34666e-20	GO:0003674//molecular_function;GO:0003676//nucleic acid binding;GO:0003677//DNA binding;GO:0005488//binding;GO:0005509//calcium ion binding;GO:0005515//protein binding;GO:0046982//protein heterodimerization activity;GO:0046983//protein dimerization activity;GO:0097159//organic cyclic compound binding;GO:1901363//heterocyclic compound binding	XP_006443947.1 histone H2A variant 1 [Citrus clementina]
MSYJ246520	-1.68292	1.83453e-21	2.44488e-20	GO:0003824//catalytic activity;GO:0004316//3-oxoacyl-[acyl-carrier-protein] reductase (NADPH) activity;GO:0004757//sepiapterin reductase activity;GO:0004764//shikimate 3-dehydrogenase (NADP+) activity;GO:0008667//2,3-dihydro-2,3-dihydroxybenzoate dehydrogenase activity;GO:0008678//2-deoxy-D-gluconate 3-dehydrogenase activity;GO:0016491//oxidoreductase activity;GO:0050662//coenzyme binding;GO:0051…	GAY54870.1 hypothetical protein CUMW_160080 [Citrus unshiu]
MSYJ098950	1.53365	1.84473e-21	2.45562e-20	GO:0003674//molecular_function;GO:0015238//drug transmembrane transporter activity;GO:0015297//antiporter activity;GO:0042910//xenobiotic transporter activity	ESR50517.1 hypothetical protein CICLE_v10032762mg [Citrus clementina]
MSYJ088340	-2.50041	1.84489e-21	2.45562e-20	GO:0015267//channel activity	XP_006481455.1 aquaporin PIP2-2-like [Citrus sinensis]
MSYJ236620	-1.22307	1.87218e-21	2.49039e-20	GO:0004672//protein kinase activity;GO:0004674//protein serine/threonine kinase activity;GO:0005524//ATP binding	XP_024048115.1 G-type lectin S-receptor-like serine/threonine-protein kinase At4g27290 isoform X2 [Citrus clementina]
MSYJ124790	2.20309	1.90522e-21	2.53275e-20	GO:0005506//iron ion binding;GO:0016705//oxidoreductase activity, acting on paired donors, with incorporation or reduction of molecular oxygen;GO:0020037//heme binding	XP_006427665.1 cytochrome P450 83B1 [Citrus clementina]
MSYJ120410	-1.89681	2.64965e-21	3.49182e-20	GO:0003993//acid phosphatase activity;GO:0016787//hydrolase activity;GO:0046872//metal ion binding	XP_006487338.1 purple acid phosphatase 2-like isoform X1 [Citrus sinensis]
MSYJ176120	-1.17907	2.67173e-21	3.51874e-20	GO:0003674//molecular_function;GO:0003824//catalytic activity;GO:0008107//galactoside 2-alpha-L-fucosyltransferase activity;GO:0008417//fucosyltransferase activity;GO:0016740//transferase activity;GO:0016757//transferase activity, transferring glycosyl groups;GO:0016758//transferase activity, transferring hexosyl groups;GO:0031127//alpha-(1,2)-fucosyltransferase activity	XP_006440632.1 galactoside 2-alpha-L-fucosyltransferase [Citrus clementina]
MSYJ193120	2.47565	2.75742e-21	3.62935e-20	GO:0003674//molecular_function;GO:0003824//catalytic activity;GO:0004620//phospholipase activity;GO:0004806//triglyceride lipase activity;GO:0008970//phosphatidylcholine 1-acylhydrolase activity;GO:0016298//lipase activity;GO:0016787//hydrolase activity;GO:0016788//hydrolase activity, acting on ester bonds;GO:0047714//galactolipase activity;GO:0052689//carboxylic ester hydrolase activity	XP_006446147.1 phospholipase A1-Igamma3, chloroplastic [Citrus clementina]
MSYJ211100	-1.95634	3.70621e-21	4.86012e-20	GO:0003779//actin binding;GO:0005524//ATP binding	GAY41178.1 hypothetical protein CUMW_057450 [Citrus unshiu]
MSYJ272220	-1.99924	3.71231e-21	4.86512e-20	GO:0005515//protein binding	KDO47828.1 hypothetical protein CISIN_1g016552mg [Citrus sinensis]
MSTRG.9099	-2.06164	4.4933e-21	5.86334e-20	-	Transposon Ty3-I Gag-Pol polyprotein, partial [Cajanus cajan]
MSYJ052950	-1.52219	5.47125e-21	7.10895e-20	-	XP_006451269.1 uncharacterized protein LOC18055429 [Citrus clementina]
MSYJ241070	2.00846	5.56857e-21	7.23098e-20	GO:0000257//nitrilase activity;GO:0016410//N-acyltransferase activity;GO:0050126//N-carbamoylputrescine amidase activity	XP_006487761.1 bifunctional nitrilase/nitrile hydratase NIT4A-like isoform X2 [Citrus sinensis]
MSYJ204250	-3.06197	6.18535e-21	8.027e-20	-	XP_006425041.1 uncharacterized protein LOC18034369 [Citrus clementina]
MSYJ087330	-2.98888	6.84796e-21	8.86525e-20	GO:0015198//oligopeptide transporter activity	XP_006474839.1 oligopeptide transporter 1-like [Citrus sinensis]
MSYJ040750	-1.28655	6.89536e-21	8.92118e-20	GO:0004553//hydrolase activity, hydrolyzing O-glycosyl compounds	ESR34422.1 hypothetical protein CICLE_v10005195mg [Citrus clementina]
MSYJ207280	-1.29095	7.66181e-21	9.88276e-20	-	KDO65395.1 hypothetical protein CISIN_1g004183mg [Citrus sinensis]
MSYJ032410	-2.15734	7.83208e-21	1.00963e-19	GO:0016787//hydrolase activity	XP_006481655.1 probable carboxylesterase 15 [Citrus sinensis]
MSYJ064370	1.13166	9.2481e-21	1.18928e-19	-	XP_006433995.1 uncharacterized protein LOC18041710 [Citrus clementina]
MSYJ219400	-2.01567	9.39533e-21	1.20675e-19	GO:0000166//nucleotide binding;GO:0000287//magnesium ion binding;GO:0003674//molecular_function;GO:0003678//DNA helicase activity;GO:0003824//catalytic activity;GO:0004743//pyruvate kinase activity;GO:0005488//binding;GO:0005524//ATP binding;GO:0008144//drug binding;GO:0016301//kinase activity;GO:0016740//transferase activity;GO:0016772//transferase activity, transferring phosphorus-containing gr…	XP_006443945.1 pyruvate kinase isozyme A, chloroplastic [Citrus clementina]
MSYJ276680	-1.34176	1.13989e-20	1.46006e-19	-	-
MSYJ249540	-2.2884	1.23621e-20	1.58018e-19	GO:0003677//DNA binding	GAY39831.1 hypothetical protein CUMW_047440 [Citrus unshiu]
MSYJ231590	-1.60694	1.35488e-20	1.72979e-19	GO:0000166//nucleotide binding;GO:0003674//molecular_function;GO:0003824//catalytic activity;GO:0003842//1-pyrroline-5-carboxylate dehydrogenase activity;GO:0004029//aldehyde dehydrogenase (NAD) activity;GO:0004491//methylmalonate-semialdehyde dehydrogenase (acylating) activity;GO:0004777//succinate-semialdehyde dehydrogenase (NAD+) activity;GO:0005488//binding;GO:0005524//ATP binding;GO:0008144/…	XP_006439784.1 aldehyde dehydrogenase family 2 member B4, mitochondrial [Citrus clementina]
MSYJ220740	-1.59822	1.42756e-20	1.82149e-19	GO:0005515//protein binding	GAY40229.1 hypothetical protein CUMW_050400 [Citrus unshiu]
MSYJ166120	-1.14437	1.43045e-20	1.82408e-19	GO:0000166//nucleotide binding;GO:0003674//molecular_function;GO:0003824//catalytic activity;GO:0004672//protein kinase activity;GO:0004674//protein serine/threonine kinase activity;GO:0005488//binding;GO:0005524//ATP binding;GO:0008144//drug binding;GO:0016301//kinase activity;GO:0016740//transferase activity;GO:0016772//transferase activity, transferring phosphorus-containing groups;GO:0016773/…	XP_006489378.1 probable serine/threonine-protein kinase WNK9 isoform X1 [Citrus sinensis]
MSYJ002540	-3.1592	1.65401e-20	2.10411e-19	-	GAY33155.1 hypothetical protein CUMW_005890 [Citrus unshiu]
MSYJ192470	-2.63142	1.74631e-20	2.21888e-19	GO:0004672//protein kinase activity;GO:0005515//protein binding;GO:0005524//ATP binding	XP_006446233.2 MDIS1-interacting receptor like kinase 2 [Citrus clementina]
MSYJ174670	-1.53727	2.1046e-20	2.66935e-19	GO:0003674//molecular_function;GO:0003824//catalytic activity;GO:0004414//homoserine O-acetyltransferase activity;GO:0008236//serine-type peptidase activity;GO:0016787//hydrolase activity;GO:0016788//hydrolase activity, acting on ester bonds;GO:0047570//3-oxoadipate enol-lactonase activity;GO:0070205//2-succinyl-6-hydroxy-2,4-cyclohexadiene-1-carboxylate synthase activity	XP_006423281.1 epoxide hydrolase 4 isoform X1 [Citrus clementina]
MSYJ019620	-1.54987	2.10833e-20	2.67248e-19	GO:0000166//nucleotide binding;GO:0003674//molecular_function;GO:0005215//transporter activity;GO:0005216//ion channel activity;GO:0005244//voltage-gated ion channel activity;GO:0005249//voltage-gated potassium channel activity;GO:0005261//cation channel activity;GO:0005262//calcium channel activity;GO:0005267//potassium channel activity;GO:0005488//binding;GO:0005515//protein binding;GO:0005516/…	XP_006488071.1 protein CNGC15b-like [Citrus sinensis]
MSYJ093140	-2.85596	2.45588e-20	3.11117e-19	GO:0003674//molecular_function;GO:0003824//catalytic activity;GO:0008233//peptidase activity;GO:0008234//cysteine-type peptidase activity;GO:0016787//hydrolase activity;GO:0070011//peptidase activity, acting on L-amino acid peptides	KDO69418.1 hypothetical protein CISIN_1g018104mg [Citrus sinensis]
MSYJ104270	-1.04403	2.66143e-20	3.36355e-19	GO:0000166//nucleotide binding;GO:0003674//molecular_function;GO:0003678//DNA helicase activity;GO:0003824//catalytic activity;GO:0003924//GTPase activity;GO:0004003//ATP-dependent DNA helicase activity;GO:0005215//transporter activity;GO:0005319//lipid transporter activity;GO:0005488//binding;GO:0005524//ATP binding;GO:0005525//GTP binding;GO:0008144//drug binding;GO:0008565//protein transporter…	XP_006475761.1 ABC transporter G family member 32 [Citrus sinensis]
MSYJ024740	1.61202	2.74399e-20	3.46172e-19	GO:0008194//UDP-glycosyltransferase activity	XP_006428485.1 UDP-glycosyltransferase 73C3 [Citrus clementina]
MSYJ255380	-3.20645	3.08499e-20	3.88271e-19	-	XP_006435177.1 snakin-2 [Citrus clementina]
MSYJ286710	-1.77191	3.25339e-20	4.09223e-19	GO:0016491//oxidoreductase activity	XP_006441693.1 protein DOWNY MILDEW RESISTANCE 6 [Citrus clementina]
MSYJ207120	-1.09698	4.07086e-20	5.1114e-19	GO:0000166//nucleotide binding;GO:0003674//molecular_function;GO:0003824//catalytic activity;GO:0004672//protein kinase activity;GO:0004674//protein serine/threonine kinase activity;GO:0005488//binding;GO:0005524//ATP binding;GO:0008144//drug binding;GO:0016301//kinase activity;GO:0016709//oxidoreductase activity, acting on paired donors, with incorporation or reduction of molecular oxygen, NAD(P…	XP_024035347.1 probable serine/threonine protein kinase IRE isoform X1 [Citrus clementina]
MSYJ196810	-1.02995	4.60146e-20	5.75724e-19	GO:0005515//protein binding;GO:0019143//3-deoxy-manno-octulosonate-8-phosphatase activity	GAY55577.1 hypothetical protein CUMW_165250 [Citrus unshiu]
MSYJ125460	-1.54276	4.68683e-20	5.8606e-19	-	KDO51509.1 hypothetical protein CISIN_1g045381mg [Citrus sinensis]
MSYJ114590	-1.45355	4.95954e-20	6.19797e-19	GO:0003674//molecular_function;GO:0003824//catalytic activity;GO:0003993//acid phosphatase activity;GO:0004620//phospholipase activity;GO:0004629//phospholipase C activity;GO:0008081//phosphoric diester hydrolase activity;GO:0016298//lipase activity;GO:0016787//hydrolase activity;GO:0016788//hydrolase activity, acting on ester bonds;GO:0016791//phosphatase activity;GO:0034480//phosphatidylcholine…	XP_006484720.1 non-specific phospholipase C3-like [Citrus sinensis]
MSYJ244950	1.02616	5.19981e-20	6.4868e-19	-	XP_006422824.1 uncharacterized protein LOC18035359 [Citrus clementina]
MSYJ184840	-1.20874	6.56098e-20	8.1419e-19	GO:0003674//molecular_function;GO:0003824//catalytic activity;GO:0016491//oxidoreductase activity;GO:0016705//oxidoreductase activity, acting on paired donors, with incorporation or reduction of molecular oxygen;GO:0042284//sphingolipid delta-4 desaturase activity	XP_006449319.1 sphingolipid delta(4)-desaturase DES1-like [Citrus clementina]
MSYJ228510	2.48807	7.55528e-20	9.34851e-19	GO:0003674//molecular_function;GO:0003756//protein disulfide isomerase activity;GO:0003824//catalytic activity;GO:0004791//thioredoxin-disulfide reductase activity;GO:0004800//thyroxine 5'-deiodinase activity;GO:0015035//protein disulfide oxidoreductase activity;GO:0015036//disulfide oxidoreductase activity;GO:0016209//antioxidant activity;GO:0016491//oxidoreductase activity;GO:0016651//oxidoredu…	KDO46377.1 hypothetical protein CISIN_1g033073mg [Citrus sinensis]
MSYJ251820	-1.48028	9.27598e-20	1.14178e-18	GO:0003674//molecular_function;GO:0005215//transporter activity;GO:0005432//calcium:sodium antiporter activity;GO:0015291//secondary active transmembrane transporter activity;GO:0015297//antiporter activity;GO:0022804//active transmembrane transporter activity;GO:0022857//transmembrane transporter activity	GAY40013.1 hypothetical protein CUMW_048790 [Citrus unshiu]
MSYJ188300	-3.37977	1.04752e-19	1.28567e-18	-	XP_006449815.1 uncharacterized protein LOC18050949 [Citrus clementina]
MSYJ267810	1.08181	1.13992e-19	1.39827e-18	-	GAY69010.1 hypothetical protein CUMW_268650 [Citrus unshiu]
MSYJ175350	-3.07832	1.78463e-19	2.1803e-18	GO:0031071//cysteine desulfurase activity	XP_006440514.1 molybdenum cofactor sulfurase [Citrus clementina]
MSYJ233580	-3.00756	1.79537e-19	2.19217e-18	GO:0000166//nucleotide binding;GO:0003674//molecular_function;GO:0004088//carbamoyl-phosphate synthase (glutamine-hydrolyzing) activity;GO:0005488//binding;GO:0005524//ATP binding;GO:0008144//drug binding;GO:0017076//purine nucleotide binding;GO:0030554//adenyl nucleotide binding;GO:0032553//ribonucleotide binding;GO:0032555//purine ribonucleotide binding;GO:0032559//adenyl ribonucleotide binding…	XP_006439474.1 heavy metal-associated isoprenylated plant protein 39 [Citrus clementina]
MSYJ191090	-2.49985	1.98926e-19	2.42612e-18	GO:0003674//molecular_function;GO:0003824//catalytic activity;GO:0008374//O-acyltransferase activity;GO:0016407//acetyltransferase activity;GO:0016413//O-acetyltransferase activity;GO:0016740//transferase activity;GO:0016746//transferase activity, transferring acyl groups;GO:0016747//transferase activity, transferring acyl groups other than amino-acyl groups	XP_006446438.1 protein ALTERED XYLOGLUCAN 4-like [Citrus clementina]
MSYJ268450	1.5266	2.22191e-19	2.70057e-18	GO:0004140//dephospho-CoA kinase activity;GO:0005524//ATP binding;GO:0043531//ADP binding;GO:0046961//proton-transporting ATPase activity, rotational mechanism	XP_024948713.1 probable disease resistance protein At5g63020 [Citrus sinensis]
MSYJ241430	-1.0552	2.2608e-19	2.7447e-18	GO:0005506//iron ion binding;GO:0016705//oxidoreductase activity, acting on paired donors, with incorporation or reduction of molecular oxygen;GO:0020037//heme binding	XP_006446017.1 flavonoid 3'-monooxygenase [Citrus clementina]
MSYJ172840	-2.39542	2.31485e-19	2.80872e-18	GO:0003674//molecular_function;GO:0003824//catalytic activity;GO:0004497//monooxygenase activity;GO:0004555//alpha,alpha-trehalase activity;GO:0005488//binding;GO:0005506//iron ion binding;GO:0016491//oxidoreductase activity;GO:0016705//oxidoreductase activity, acting on paired donors, with incorporation or reduction of molecular oxygen;GO:0020037//heme binding;GO:0043167//ion binding;GO:0043169/…	GAY61929.1 hypothetical protein CUMW_213810 [Citrus unshiu]
MSYJ033010	1.27567	3.53119e-19	4.24821e-18	-	GAY32946.1 hypothetical protein CUMW_004880 [Citrus unshiu]
MSYJ205550	1.08854	3.92421e-19	4.71038e-18	-	XP_006488339.1 expansin-A4 [Citrus sinensis]
MSYJ177380	1.51614	4.349e-19	5.20851e-18	GO:0003700//transcription factor activity, sequence-specific DNA binding	KDO65655.1 hypothetical protein CISIN_1g029015mg [Citrus sinensis]
MSYJ084230	-1.80735	4.4185e-19	5.28297e-18	-	XP_006447111.1 uncharacterized protein LOC18052975 [Citrus clementina]
MSYJ191440	-1.55758	4.41862e-19	5.28297e-18	GO:0004672//protein kinase activity;GO:0005515//protein binding;GO:0005524//ATP binding	XP_006470440.1 probable inactive receptor kinase At5g10020 [Citrus sinensis]
MSYJ210830	-1.01959	4.62129e-19	5.52218e-18	GO:0003674//molecular_function;GO:0003676//nucleic acid binding;GO:0003677//DNA binding;GO:0003700//transcription factor activity, sequence-specific DNA binding;GO:0005488//binding;GO:0008289//lipid binding;GO:0043565//sequence-specific DNA binding;GO:0097159//organic cyclic compound binding;GO:1901363//heterocyclic compound binding	XP_006490345.1 homeobox-leucine zipper protein ANTHOCYANINLESS 2-like isoform X1 [Citrus sinensis]
MSYJ121100	1.66066	4.75825e-19	5.67946e-18	GO:0003824//catalytic activity;GO:0030570//pectate lyase activity;GO:0034073//tetrahymanol cyclase activity;GO:0051007//squalene-hopene cyclase activity	XP_024953662.1 cycloartenol synthase-like isoform X3 [Citrus sinensis]
MSYJ198520	-4.72379	5.36747e-19	6.39227e-18	GO:0004857//enzyme inhibitor activity;GO:0030599//pectinesterase activity	XP_006474556.1 probable pectinesterase/pectinesterase inhibitor 12 [Citrus sinensis]
MSYJ103990	-1.63818	5.54778e-19	6.59962e-18	GO:0003674//molecular_function;GO:0005215//transporter activity;GO:0005216//ion channel activity;GO:0005242//inward rectifier potassium channel activity;GO:0005244//voltage-gated ion channel activity;GO:0005249//voltage-gated potassium channel activity;GO:0005261//cation channel activity;GO:0005267//potassium channel activity;GO:0005488//binding;GO:0005515//protein binding;GO:0008324//cation tran…	XP_024034407.1 potassium channel AKT1 [Citrus clementina]
MSYJ047400	-4.93369	5.87948e-19	6.9825e-18	GO:0004435//phosphatidylinositol phospholipase C activity;GO:0005509//calcium ion binding	XP_024035802.1 uncharacterized protein LOC18037884 isoform X1 [Citrus clementina]
MSYJ283640	-1.24973	5.99638e-19	7.11735e-18	-	XP_006451930.1 uncharacterized protein LOC18054212 [Citrus clementina]
MSYJ066340	2.9327	6.25966e-19	7.42571e-18	GO:0004185//serine-type carboxypeptidase activity	XP_006433653.1 serine carboxypeptidase-like 17 isoform X3 [Citrus clementina]
MSYJ097480	2.87749	6.4242e-19	7.60817e-18	GO:0003674//molecular_function;GO:0003824//catalytic activity;GO:0004316//3-oxoacyl-[acyl-carrier-protein] reductase (NADPH) activity;GO:0004488//methylenetetrahydrofolate dehydrogenase (NADP+) activity;GO:0004757//sepiapterin reductase activity;GO:0008667//2,3-dihydro-2,3-dihydroxybenzoate dehydrogenase activity;GO:0008678//2-deoxy-D-gluconate 3-dehydrogenase activity;GO:0008831//dTDP-4-dehydror…	XP_006436878.1 11-beta-hydroxysteroid dehydrogenase 1B [Citrus clementina]
MSYJ051500	-1.33973	6.69377e-19	7.9186e-18	GO:0003674//molecular_function;GO:0005215//transporter activity;GO:0015333//peptide:proton symporter activity;GO:0022857//transmembrane transporter activity	XP_006435862.1 protein NRT1/ PTR FAMILY 5.1 [Citrus clementina]
MSYJ196060	-1.21887	7.44927e-19	8.78303e-18	GO:0005215//transporter activity;GO:0005515//protein binding	XP_006450912.1 uncharacterized protein LOC18054505 [Citrus clementina]
MSYJ133520	-3.24469	8.13085e-19	9.58134e-18	GO:0005515//protein binding	XP_006448479.1 DNA damage-repair/toleration protein DRT100 [Citrus clementina]
MSYJ167480	1.38677	1.04335e-18	1.22338e-17	GO:0000166//nucleotide binding;GO:0003674//molecular_function;GO:0003824//catalytic activity;GO:0005488//binding;GO:0005524//ATP binding;GO:0008144//drug binding;GO:0008965//phosphoenolpyruvate-protein phosphotransferase activity;GO:0008986//pyruvate, water dikinase activity;GO:0016301//kinase activity;GO:0016740//transferase activity;GO:0016772//transferase activity, transferring phosphorus-cont…	XP_024039126.1 pyruvate, phosphate dikinase, chloroplastic [Citrus clementina]
MSYJ190180	1.81364	1.05793e-18	1.23979e-17	GO:0003674//molecular_function;GO:0003824//catalytic activity;GO:0004601//peroxidase activity;GO:0005488//binding;GO:0016209//antioxidant activity;GO:0016491//oxidoreductase activity;GO:0016684//oxidoreductase activity, acting on peroxide as acceptor;GO:0020037//heme binding;GO:0043167//ion binding;GO:0043169//cation binding;GO:0046872//metal ion binding;GO:0046906//tetrapyrrole binding;GO:004803…	KDO61842.1 hypothetical protein CISIN_1g046044mg [Citrus sinensis]
MSYJ245790	-3.06301	1.23393e-18	1.44286e-17	GO:0000166//nucleotide binding;GO:0003674//molecular_function;GO:0004672//protein kinase activity;GO:0005488//binding;GO:0005515//protein binding;GO:0005524//ATP binding;GO:0008144//drug binding;GO:0017076//purine nucleotide binding;GO:0030554//adenyl nucleotide binding;GO:0032553//ribonucleotide binding;GO:0032555//purine ribonucleotide binding;GO:0032559//adenyl ribonucleotide binding;GO:003563…	XP_006422938.1 receptor protein kinase-like protein At4g34220 [Citrus clementina]
MSYJ121950	-1.36511	1.39978e-18	1.63321e-17	GO:0005249//voltage-gated potassium channel activity;GO:0016788//hydrolase activity, acting on ester bonds;GO:0030955//potassium ion binding	XP_006474438.1 protein ALP1-like [Citrus sinensis]
MSYJ252610	-1.98004	1.58848e-18	1.84729e-17	GO:0003677//DNA binding;GO:0008270//zinc ion binding;GO:0043565//sequence-specific DNA binding	KDO55073.1 hypothetical protein CISIN_1g020996mg [Citrus sinensis]
MSYJ234130	-1.17236	3.18152e-18	3.66185e-17	-	GAY39256.1 hypothetical protein CUMW_042950 [Citrus unshiu]
MSYJ256470	-2.52812	3.87803e-18	4.45146e-17	GO:0003674//molecular_function;GO:0003824//catalytic activity;GO:0004842//ubiquitin-protein transferase activity;GO:0016740//transferase activity;GO:0019787//ubiquitin-like protein transferase activity	XP_024040344.1 U-box domain-containing protein 5 [Citrus clementina]
MSTRG.8491	1.47917	3.95235e-18	4.53188e-17	GO:0032550//purine ribonucleoside binding	TMV resistance protein N [Citrus clementina]
MSYJ097560	-1.33524	4.74231e-18	5.42598e-17	GO:0003700//transcription factor activity, sequence-specific DNA binding;GO:0043565//sequence-specific DNA binding	XP_006436871.1 probable WRKY transcription factor 75 [Citrus clementina]
MSTRG.18561	-1.02975	4.77925e-18	5.4653e-17	-	hypothetical protein CUMW_044130, partial [Citrus unshiu]
MSYJ220070	-1.60237	5.07922e-18	5.79898e-17	GO:0000981//RNA polymerase II transcription factor activity, sequence-specific DNA binding;GO:0000988//transcription factor activity, protein binding;GO:0000989//transcription factor activity, transcription factor binding;GO:0001067//regulatory region nucleic acid binding;GO:0001076//transcription factor activity, RNA polymerase II transcription factor binding;GO:0001134//transcription factor act…	KDO60505.1 hypothetical protein CISIN_1g024492mg [Citrus sinensis]
MSTRG.15898	1.53808	5.74024e-18	6.53963e-17	-	disease resistance protein RGA2-like [Citrus sinensis]
MSYJ135160	-1.24679	6.33481e-18	7.20928e-17	-	XP_006448223.1 DELLA protein GAIP-B [Citrus clementina]
MSYJ260740	-1.27623	1.05876e-17	1.19595e-16	GO:0003674//molecular_function;GO:0003824//catalytic activity;GO:0005488//binding;GO:0016462//pyrophosphatase activity;GO:0016787//hydrolase activity;GO:0016817//hydrolase activity, acting on acid anhydrides;GO:0016818//hydrolase activity, acting on acid anhydrides, in phosphorus-containing anhydrides;GO:0017111//nucleoside-triphosphatase activity;GO:0043167//ion binding;GO:0043169//cation bindin…	XP_006446888.1 nudix hydrolase 12, mitochondrial [Citrus clementina]
MSYJ158620	-2.3495	1.06445e-17	1.20174e-16	-	XP_006445815.1 fasciclin-like arabinogalactan protein 17 [Citrus clementina]
MSYJ232330	-1.05783	1.28241e-17	1.44169e-16	GO:0000166//nucleotide binding;GO:0003674//molecular_function;GO:0003824//catalytic activity;GO:0004672//protein kinase activity;GO:0004674//protein serine/threonine kinase activity;GO:0004683//calmodulin-dependent protein kinase activity;GO:0005488//binding;GO:0005509//calcium ion binding;GO:0005515//protein binding;GO:0005516//calmodulin binding;GO:0005524//ATP binding;GO:0008144//drug binding;…	XP_006439667.1 calcium-dependent protein kinase 10 [Citrus clementina]
MSYJ003810	-1.61453	1.47277e-17	1.6522e-16	GO:0004332//fructose-bisphosphate aldolase activity	XP_006423478.1 fructose-bisphosphate aldolase 1, chloroplastic [Citrus clementina]
MSYJ243790	1.48009	1.83161e-17	2.04506e-16	-	GAY53557.1 hypothetical protein CUMW_149970 [Citrus unshiu]
MSYJ278660	-2.89941	2.05904e-17	2.29177e-16	GO:0000156//phosphorelay response regulator activity;GO:0003700//transcription factor activity, sequence-specific DNA binding;GO:0004673//protein histidine kinase activity;GO:0005524//ATP binding	XP_006466979.2 histidine kinase 1-like [Citrus sinensis]
MSYJ182440	-1.80106	2.10011e-17	2.33505e-16	GO:0008891//glycolate oxidase activity	XP_006425898.1 uncharacterized protein LOC18036734 [Citrus clementina]
MSYJ282050	-1.5609	2.23401e-17	2.48003e-16	GO:0003843//1,3-beta-D-glucan synthase activity	XP_006484915.1 callose synthase 7-like isoform X5 [Citrus sinensis]
MSYJ025750	1.93309	2.49113e-17	2.75827e-16	-	XP_006427434.1 VQ motif-containing protein 11 [Citrus clementina]
MSYJ022770	-4.21501	2.69886e-17	2.98672e-16	GO:0000822//inositol hexakisphosphate binding;GO:0003674//molecular_function;GO:0005215//transporter activity;GO:0005488//binding;GO:0008144//drug binding;GO:0008509//anion transmembrane transporter activity;GO:0015075//ion transmembrane transporter activity;GO:0015103//inorganic anion transmembrane transporter activity;GO:0015114//phosphate ion transmembrane transporter activity;GO:0015318//inor…	XP_024038604.1 phosphate transporter PHO1 isoform X1 [Citrus clementina]
MSYJ263290	-1.3616	3.29738e-17	3.63961e-16	GO:0000166//nucleotide binding;GO:0003674//molecular_function;GO:0003824//catalytic activity;GO:0004672//protein kinase activity;GO:0004674//protein serine/threonine kinase activity;GO:0005488//binding;GO:0005515//protein binding;GO:0005524//ATP binding;GO:0008144//drug binding;GO:0016301//kinase activity;GO:0016740//transferase activity;GO:0016772//transferase activity, transferring phosphorus-c…	XP_006484013.1 probable LRR receptor-like serine/threonine-protein kinase At1g67720 isoform X2 [Citrus sinensis]
MSYJ010380	-1.73733	3.33128e-17	3.67512e-16	GO:0000166//nucleotide binding;GO:0003674//molecular_function;GO:0003774//motor activity;GO:0003777//microtubule motor activity;GO:0003824//catalytic activity;GO:0004521//endoribonuclease activity;GO:0005488//binding;GO:0005515//protein binding;GO:0005524//ATP binding;GO:0008017//microtubule binding;GO:0008092//cytoskeletal protein binding;GO:0008144//drug binding;GO:0008569//ATP-dependent microt…	XP_006433087.1 kinesin-like protein KIN-14U isoform X1 [Citrus clementina]
MSYJ095510	1.23662	4.10279e-17	4.51689e-16	GO:0003674//molecular_function;GO:0003676//nucleic acid binding;GO:0003677//DNA binding;GO:0003700//transcription factor activity, sequence-specific DNA binding;GO:0005488//binding;GO:0005515//protein binding;GO:0046983//protein dimerization activity;GO:0097159//organic cyclic compound binding;GO:1901363//heterocyclic compound binding	XP_006475473.1 putative transcription factor bHLH041 isoform X3 [Citrus sinensis]
MSYJ183710	-2.95997	4.43822e-17	4.8786e-16	GO:0008897//holo-[acyl-carrier-protein] synthase activity	XP_006449122.1 cysteine-rich repeat secretory protein 38 [Citrus clementina]
MSYJ016910	-1.89454	5.20484e-17	5.6948e-16	GO:0003674//molecular_function;GO:0003824//catalytic activity;GO:0005488//binding;GO:0016491//oxidoreductase activity;GO:0016787//hydrolase activity;GO:0016810//hydrolase activity, acting on carbon-nitrogen (but not peptide) bonds;GO:0019842//vitamin binding;GO:0030246//carbohydrate binding;GO:0031406//carboxylic acid binding;GO:0031418//L-ascorbic acid binding;GO:0036094//small molecule binding;…	XP_006429403.1 probable 2-oxoglutarate-dependent dioxygenase At5g05600 [Citrus clementina]
MSYJ255550	-2.61455	5.4154e-17	5.92213e-16	-	XP_006435151.1 auxin-responsive protein SAUR50 [Citrus clementina]
MSYJ147470	-2.40332	5.51839e-17	6.03166e-16	GO:0003674//molecular_function;GO:0003700//transcription factor activity, sequence-specific DNA binding	XP_006450727.1 auxin-responsive protein IAA18 [Citrus clementina]
MSYJ199780	-3.6839	5.58533e-17	6.09856e-16	-	GAY51156.1 hypothetical protein CUMW_132150 [Citrus unshiu]
MSYJ031850	-1.02613	5.76591e-17	6.2925e-16	GO:0003674//molecular_function;GO:0005215//transporter activity;GO:0005384//manganese ion transmembrane transporter activity;GO:0008324//cation transmembrane transporter activity;GO:0015075//ion transmembrane transporter activity;GO:0015318//inorganic solute uptake transmembrane transporter activity;GO:0015562//efflux transmembrane transporter activity;GO:0022857//transmembrane transporter activi…	XP_006492830.1 metal tolerance protein 4 [Citrus sinensis]
MSYJ094320	-2.17971	6.01299e-17	6.55878e-16	GO:0000166//nucleotide binding;GO:0003674//molecular_function;GO:0003824//catalytic activity;GO:0004672//protein kinase activity;GO:0004674//protein serine/threonine kinase activity;GO:0005488//binding;GO:0005524//ATP binding;GO:0008144//drug binding;GO:0016301//kinase activity;GO:0016740//transferase activity;GO:0016772//transferase activity, transferring phosphorus-containing groups;GO:0016773/…	XP_024035108.1 serine/threonine-protein kinase Nek5 [Citrus clementina]
MSYJ183240	-1.31261	6.07763e-17	6.62589e-16	-	GAY34121.1 hypothetical protein CUMW_009800 [Citrus unshiu]
MSYJ081760	-4.4788	6.23559e-17	6.78419e-16	GO:0003674//molecular_function;GO:0003824//catalytic activity;GO:0004024//alcohol dehydrogenase activity, zinc-dependent;GO:0005488//binding;GO:0008270//zinc ion binding;GO:0008743//L-threonine 3-dehydrogenase activity;GO:0016491//oxidoreductase activity;GO:0016614//oxidoreductase activity, acting on CH-OH group of donors;GO:0016616//oxidoreductase activity, acting on the CH-OH group of donors, N…	XP_006427864.1 probable mannitol dehydrogenase [Citrus clementina]
MSYJ110790	-4.38323	6.39429e-17	6.9533e-16	-	ESR58169.1 hypothetical protein CICLE_v10023540mg [Citrus clementina]
MSYJ067780	-1.97283	6.60653e-17	7.18042e-16	GO:0003674//molecular_function;GO:0003824//catalytic activity;GO:0004620//phospholipase activity;GO:0004630//phospholipase D activity;GO:0005488//binding;GO:0008081//phosphoric diester hydrolase activity;GO:0008808//cardiolipin synthase activity;GO:0016298//lipase activity;GO:0016787//hydrolase activity;GO:0016788//hydrolase activity, acting on ester bonds;GO:0042578//phosphoric ester hydrolase a…	XP_006433476.1 phospholipase D zeta 2 isoform X2 [Citrus clementina]
MSYJ221830	2.61798	6.77005e-17	7.35439e-16	GO:0003674//molecular_function;GO:0003824//catalytic activity;GO:0016740//transferase activity;GO:0016757//transferase activity, transferring glycosyl groups	ESR34267.1 hypothetical protein CICLE_v10004973mg [Citrus clementina]
MSTRG.19718	-1.21145	6.89919e-17	7.47559e-16	-	protein SUPPRESSOR OF npr1-1, CONSTITUTIVE 1 [Citrus clementina]
MSYJ087620	-1.39722	6.95775e-17	7.53521e-16	-	GAY47799.1 hypothetical protein CUMW_107120 [Citrus unshiu]
MSYJ209940	-1.44238	7.12657e-17	7.71018e-16	-	XP_006437642.1 GEM-like protein 4 [Citrus clementina]
MSYJ260910	-1.60971	7.68892e-17	8.29327e-16	GO:0000166//nucleotide binding;GO:0003674//molecular_function;GO:0003824//catalytic activity;GO:0005488//binding;GO:0005515//protein binding;GO:0016491//oxidoreductase activity;GO:0016620//oxidoreductase activity, acting on the aldehyde or oxo group of donors, NAD or NADP as acceptor;GO:0016903//oxidoreductase activity, acting on the aldehyde or oxo group of donors;GO:0019899//enzyme binding;GO:0…	XP_006468948.1 glyceraldehyde-3-phosphate dehydrogenase A, chloroplastic [Citrus sinensis]
MSYJ118990	-3.52202	8.73088e-17	9.40283e-16	GO:0004867//serine-type endopeptidase inhibitor activity	XP_006442409.1 inhibitor of trypsin and hageman factor [Citrus clementina]
MSYJ006540	6.23522	8.88405e-17	9.5581e-16	-	XP_006494542.1 probable 3-beta-hydroxysteroid-Delta(8),Delta(7)-isomerase [Citrus sinensis]
MSYJ170530	-1.43225	8.89465e-17	9.56467e-16	GO:0004672//protein kinase activity;GO:0005524//ATP binding	XP_006436463.1 non-functional pseudokinase ZED1 [Citrus clementina]
MSYJ189050	-1.10805	8.92338e-17	9.59072e-16	GO:0003677//DNA binding;GO:0003700//transcription factor activity, sequence-specific DNA binding;GO:0005215//transporter activity;GO:0005507//copper ion binding;GO:0045340//mercury ion binding;GO:0046872//metal ion binding	GAY35410.1 hypothetical protein CUMW_016160 [Citrus unshiu]
MSYJ275560	1.01356	9.71007e-17	1.04204e-15	GO:0005515//protein binding;GO:0015333//peptide:proton symporter activity;GO:0022857//transmembrane transporter activity	XP_006422799.1 protein NRT1/ PTR FAMILY 1.2 isoform X2 [Citrus clementina]
MSYJ108080	-1.21748	2.02222e-16	2.15171e-15	-	KDO85556.1 hypothetical protein CISIN_1g006972mg [Citrus sinensis]
MSYJ068870	4.52203	2.11061e-16	2.24352e-15	GO:0016757//transferase activity, transferring glycosyl groups	GAY60089.1 hypothetical protein CUMW_199400 [Citrus unshiu]
MSYJ191390	-3.66977	2.12055e-16	2.25296e-15	GO:0003674//molecular_function;GO:0003824//catalytic activity;GO:0009055//electron carrier activity;GO:0016491//oxidoreductase activity	XP_006446390.1 lamin-like protein [Citrus clementina]
MSYJ203850	-1.17632	2.22826e-16	2.36621e-15	GO:0008017//microtubule binding;GO:0008080//N-acetyltransferase activity	XP_006425091.1 uncharacterized protein LOC18035094 [Citrus clementina]
MSYJ163530	-1.91354	2.83755e-16	3.00422e-15	GO:0005506//iron ion binding;GO:0016705//oxidoreductase activity, acting on paired donors, with incorporation or reduction of molecular oxygen;GO:0020037//heme binding	XP_006431350.1 cytochrome P450 71A1 [Citrus clementina]
MSYJ133850	-2.76653	2.87251e-16	3.03821e-15	GO:0001067//regulatory region nucleic acid binding;GO:0003674//molecular_function;GO:0003676//nucleic acid binding;GO:0003677//DNA binding;GO:0003700//transcription factor activity, sequence-specific DNA binding;GO:0005488//binding;GO:0043167//ion binding;GO:0043169//cation binding;GO:0043565//sequence-specific DNA binding;GO:0044212//transcription regulatory region DNA binding;GO:0046872//metal …	XP_006448438.1 zinc finger protein GIS3 [Citrus clementina]
MSYJ171720	1.42512	2.88223e-16	3.04697e-15	GO:0000287//magnesium ion binding;GO:0003674//molecular_function;GO:0003824//catalytic activity;GO:0004427//inorganic diphosphatase activity;GO:0005488//binding;GO:0016462//pyrophosphatase activity;GO:0016787//hydrolase activity;GO:0016817//hydrolase activity, acting on acid anhydrides;GO:0016818//hydrolase activity, acting on acid anhydrides, in phosphorus-containing anhydrides;GO:0043167//ion b…	GAY42669.1 hypothetical protein CUMW_068700 [Citrus unshiu]
MSYJ029170	-2.02801	3.03323e-16	3.20501e-15	GO:0003674//molecular_function;GO:0003676//nucleic acid binding;GO:0003677//DNA binding;GO:0003723//RNA binding;GO:0003824//catalytic activity;GO:0004518//nuclease activity;GO:0005488//binding;GO:0016787//hydrolase activity;GO:0016788//hydrolase activity, acting on ester bonds;GO:0043167//ion binding;GO:0043169//cation binding;GO:0046872//metal ion binding;GO:0097159//organic cyclic compound bind…	XP_006469504.1 zinc finger CCCH domain-containing protein 18 isoform X4 [Citrus sinensis]
MSYJ233450	-1.25825	3.83376e-16	4.03884e-15	GO:0016757//transferase activity, transferring glycosyl groups	XP_006439493.1 uncharacterized protein LOC18048149 [Citrus clementina]
MSYJ248820	-1.4789	4.38405e-16	4.6117e-15	GO:0008028//monocarboxylic acid transmembrane transporter activity;GO:0015238//drug transmembrane transporter activity;GO:0022857//transmembrane transporter activity;GO:0042910//xenobiotic transporter activity;GO:0051119//sugar transmembrane transporter activity	XP_015381307.1 organic cation/carnitine transporter 2-like [Citrus sinensis]
MSYJ183660	-1.72792	4.39984e-16	4.62603e-15	GO:0004564//beta-fructofuranosidase activity;GO:0004575//sucrose alpha-glucosidase activity;GO:0004672//protein kinase activity;GO:0004674//protein serine/threonine kinase activity;GO:0005524//ATP binding	XP_024950451.1 uncharacterized protein LOC102629341 [Citrus sinensis]
MSYJ034880	-3.41835	5.41305e-16	5.66055e-15	GO:0003674//molecular_function;GO:0003824//catalytic activity;GO:0003987//acetate-CoA ligase activity;GO:0004043//L-aminoadipate-semialdehyde dehydrogenase activity;GO:0005524//ATP binding;GO:0008668//(2,3-dihydroxybenzoyl)adenylate synthase activity;GO:0008756//o-succinylbenzoate-CoA ligase activity;GO:0016405//CoA-ligase activity;GO:0016874//ligase activity;GO:0016877//ligase activity, forming …	GAY33343.1 hypothetical protein CUMW_006830 [Citrus unshiu]
MSYJ138830	-1.42949	5.52985e-16	5.77417e-15	GO:0003674//molecular_function;GO:0003678//DNA helicase activity;GO:0003924//GTPase activity;GO:0005260//channel-conductance-controlling ATPase activity;GO:0005319//lipid transporter activity;GO:0005524//ATP binding;GO:0005525//GTP binding;GO:0008565//protein transporter activity;GO:0009381//excinuclease ABC activity;GO:0015220//choline transmembrane transporter activity;GO:0015221//lipopolysacch…	XP_006427144.1 pleiotropic drug resistance protein 1 [Citrus clementina]
MSTRG.1023	1.11994	5.62791e-16	5.87369e-15	GO:0004672//protein kinase activity;GO:0032550//purine ribonucleoside binding	receptor-like cytosolic serine/threonine-protein kinase RBK2 [Citrus clementina]
MSYJ050280	-1.43779	6.19428e-16	6.45212e-15	GO:0008168//methyltransferase activity	XP_006486358.1 probable caffeine synthase 2 isoform X1 [Citrus sinensis]
MSYJ189410	-1.12231	6.60112e-16	6.86917e-15	GO:0001871//pattern binding;GO:0003674//molecular_function;GO:0003824//catalytic activity;GO:0004553//hydrolase activity, hydrolyzing O-glycosyl compounds;GO:0005488//binding;GO:0008422//beta-glucosidase activity;GO:0015926//glucosidase activity;GO:0016787//hydrolase activity;GO:0016798//hydrolase activity, acting on glycosyl bonds;GO:0030246//carbohydrate binding;GO:0030247//polysaccharide bindi…	XP_006467225.1 glucan endo-1,3-beta-glucosidase 5 [Citrus sinensis]
MSYJ284750	-3.97807	7.16637e-16	7.44281e-15	GO:0003674//molecular_function;GO:0003824//catalytic activity;GO:0008194//UDP-glycosyltransferase activity;GO:0016740//transferase activity;GO:0016757//transferase activity, transferring glycosyl groups;GO:0016758//transferase activity, transferring hexosyl groups;GO:0035251//UDP-glucosyltransferase activity;GO:0046527//glucosyltransferase activity;GO:0080043//quercetin 3-O-glucosyltransferase ac…	KDO58530.1 hypothetical protein CISIN_1g012080mg [Citrus sinensis]
MSYJ196990	-1.52871	8.30153e-16	8.60914e-15	GO:0000287//magnesium ion binding;GO:0010333//terpene synthase activity;GO:0016829//lyase activity	GAY64170.1 hypothetical protein CUMW_231540 [Citrus unshiu]
MSYJ111000	-1.01289	8.50434e-16	8.80659e-15	GO:0003674//molecular_function;GO:0003824//catalytic activity;GO:0005488//binding;GO:0016853//isomerase activity;GO:0016854//racemase and epimerase activity;GO:0016857//racemase and epimerase activity, acting on carbohydrates and derivatives;GO:0030246//carbohydrate binding;GO:0047938//glucose-6-phosphate 1-epimerase activity	XP_006444895.1 putative glucose-6-phosphate 1-epimerase [Citrus clementina]
MSYJ028780	1.1306	8.70625e-16	9.01129e-15	GO:0003674//molecular_function;GO:0005092//GDP-dissociation inhibitor activity;GO:0005094//Rho GDP-dissociation inhibitor activity;GO:0005096//GTPase activator activity;GO:0008047//enzyme activator activity;GO:0030234//enzyme regulator activity;GO:0030695//GTPase regulator activity;GO:0060589//nucleoside-triphosphatase regulator activity;GO:0098772//molecular function regulator	XP_006447712.1 rho GDP-dissociation inhibitor 1 [Citrus clementina]
MSYJ134810	-1.85639	8.75268e-16	9.05494e-15	-	ESR61521.1 hypothetical protein CICLE_v10017342mg [Citrus clementina]
MSYJ209060	1.48651	8.80296e-16	9.10253e-15	-	XP_006484378.1 uncharacterized protein LOC102612688 [Citrus sinensis]
MSYJ134740	-1.28816	9.13651e-16	9.43825e-15	GO:0005375//copper ion transmembrane transporter activity;GO:0005507//copper ion binding;GO:0016491//oxidoreductase activity	XP_006495045.1 multicopper oxidase LPR1-like [Citrus sinensis]
MSYJ197760	-3.14066	1.02914e-15	1.05799e-14	GO:0003824//catalytic activity;GO:0008233//peptidase activity;GO:0008484//sulfuric ester hydrolase activity;GO:0015542//sugar efflux transmembrane transporter activity;GO:0046537//2,3-bisphosphoglycerate-independent phosphoglycerate mutase activity;GO:0046872//metal ion binding;GO:0047400//phosphonoacetate hydrolase activity	XP_006431515.1 ectonucleotide pyrophosphatase/phosphodiesterase family member 3 [Citrus clementina]
MSYJ158370	-1.56571	1.15886e-15	1.18733e-14	GO:0016757//transferase activity, transferring glycosyl groups	XP_006445789.1 uncharacterized protein LOC18052270 [Citrus clementina]
MSYJ145430	1.2329	1.28892e-15	1.31741e-14	-	XP_006435947.1 uncharacterized protein LOC18043608 [Citrus clementina]
MSYJ134420	-3.08844	1.35128e-15	1.3785e-14	GO:0003674//molecular_function;GO:0003824//catalytic activity;GO:0016787//hydrolase activity;GO:0016788//hydrolase activity, acting on ester bonds;GO:0016790//thiolester hydrolase activity	KDO64781.1 hypothetical protein CISIN_1g015302mg [Citrus sinensis]
MSYJ259920	-2.69476	1.48281e-15	1.50906e-14	GO:0004672//protein kinase activity;GO:0005515//protein binding;GO:0005524//ATP binding	XP_006436344.2 receptor kinase-like protein Xa21 [Citrus clementina]
MSTRG.19705	1.85135	1.6206e-15	1.64378e-14	-	disease resistance protein RGA2-like [Citrus clementina]
MSYJ167990	-2.29504	1.81336e-15	1.83492e-14	GO:0008028//monocarboxylic acid transmembrane transporter activity;GO:0022857//transmembrane transporter activity;GO:0042910//xenobiotic transporter activity;GO:0051119//sugar transmembrane transporter activity	XP_024039771.1 sugar transporter ERD6-like 10 isoform X2 [Citrus clementina]
MSYJ081880	-1.09626	1.81586e-15	1.83658e-14	GO:0000166//nucleotide binding;GO:0003674//molecular_function;GO:0003824//catalytic activity;GO:0004672//protein kinase activity;GO:0004674//protein serine/threonine kinase activity;GO:0005488//binding;GO:0005524//ATP binding;GO:0008144//drug binding;GO:0016301//kinase activity;GO:0016740//transferase activity;GO:0016772//transferase activity, transferring phosphorus-containing groups;GO:0016773/…	KDO53394.1 hypothetical protein CISIN_1g002533mg [Citrus sinensis]
MSYJ147940	1.09047	2.14929e-15	2.16764e-14	GO:0005515//protein binding	XP_006450673.1 ankyrin repeat-containing protein At5g02620 [Citrus clementina]
MSYJ034710	-2.18842	2.28164e-15	2.29567e-14	GO:0000981//RNA polymerase II transcription factor activity, sequence-specific DNA binding;GO:0008270//zinc ion binding	XP_006481921.1 probable serine/threonine-protein kinase mps1 isoform X1 [Citrus sinensis]
MSYJ218830	-1.44315	2.38901e-15	2.39916e-14	GO:0003674//molecular_function;GO:0003676//nucleic acid binding;GO:0003677//DNA binding;GO:0003824//catalytic activity;GO:0004842//ubiquitin-protein transferase activity;GO:0005488//binding;GO:0005515//protein binding;GO:0008080//N-acetyltransferase activity;GO:0008270//zinc ion binding;GO:0016740//transferase activity;GO:0019787//ubiquitin-like protein transferase activity;GO:0043167//ion bindin…	XP_006444044.1 uncharacterized protein LOC18046872 [Citrus clementina]
MSYJ066060	-3.5886	2.55966e-15	2.56811e-14	GO:0008270//zinc ion binding	XP_006433696.1 cilia- and flagella-associated protein 251 [Citrus clementina]
MSYJ166810	-3.1177	2.59027e-15	2.5976e-14	GO:0003674//molecular_function;GO:0003824//catalytic activity;GO:0004175//endopeptidase activity;GO:0004190//aspartic-type endopeptidase activity;GO:0005488//binding;GO:0005515//protein binding;GO:0008233//peptidase activity;GO:0016787//hydrolase activity;GO:0016829//lyase activity;GO:0042802//identical protein binding;GO:0045735//nutrient reservoir activity;GO:0070001//aspartic-type peptidase ac…	XP_006419821.1 basic 7S globulin [Citrus clementina]
MSYJ202110	2.59658	2.96965e-15	2.97384e-14	-	GAY53284.1 hypothetical protein CUMW_148120 [Citrus unshiu]
MSYJ245980	-3.98558	3.20275e-15	3.20275e-14	GO:0005515//protein binding	XP_006422961.1 uncharacterized protein At4g06744 [Citrus clementina]
MSYJ110920	-2.26154	3.53407e-15	3.52248e-14	-	GAY51398.1 hypothetical protein CUMW_133920 [Citrus unshiu]
MSYJ275840	-1.18533	3.90812e-15	3.88438e-14	GO:0003677//DNA binding;GO:0003824//catalytic activity;GO:0003854//3-beta-hydroxy-delta5-steroid dehydrogenase activity;GO:0004043//L-aminoadipate-semialdehyde dehydrogenase activity;GO:0008460//dTDP-glucose 4,6-dehydratase activity;GO:0008831//dTDP-4-dehydrorhamnose reductase activity;GO:0016616//oxidoreductase activity, acting on the CH-OH group of donors, NAD or NADP as acceptor;GO:0047733//CD…	XP_024954062.1 alcohol-forming fatty acyl-CoA reductase-like isoform X2 [Citrus sinensis]
MSYJ000620	-2.67851	4.40346e-15	4.36447e-14	GO:0003674//molecular_function;GO:0005215//transporter activity;GO:0005216//ion channel activity;GO:0005244//voltage-gated ion channel activity;GO:0005249//voltage-gated potassium channel activity;GO:0005261//cation channel activity;GO:0005267//potassium channel activity;GO:0005488//binding;GO:0005515//protein binding;GO:0008324//cation transmembrane transporter activity;GO:0015075//ion transmemb…	XP_006431832.1 potassium channel AKT2/3 [Citrus clementina]
MSYJ035670	-1.99256	4.57112e-15	4.52643e-14	GO:0005506//iron ion binding;GO:0016705//oxidoreductase activity, acting on paired donors, with incorporation or reduction of molecular oxygen;GO:0020037//heme binding	XP_006482377.1 cytochrome P450 94A1-like [Citrus sinensis]
MSYJ266840	-3.91126	4.76614e-15	4.71296e-14	GO:0004601//peroxidase activity;GO:0020037//heme binding	KDO62915.1 hypothetical protein CISIN_1g018873mg [Citrus sinensis]
MSYJ017270	1.09132	5.60087e-15	5.5281e-14	-	XP_006429332.1 lactosylceramide 4-alpha-galactosyltransferase [Citrus clementina]
MSYJ021430	-1.70113	5.95031e-15	5.86755e-14	GO:0004719//protein-L-isoaspartate (D-aspartate) O-methyltransferase activity;GO:0008171//O-methyltransferase activity	XP_006475391.1 probable caffeoyl-CoA O-methyltransferase At4g26220 isoform X1 [Citrus sinensis]
MSYJ159860	-1.76403	6.09261e-15	5.99675e-14	GO:0003674//molecular_function;GO:0003756//protein disulfide isomerase activity;GO:0003824//catalytic activity;GO:0004791//thioredoxin-disulfide reductase activity;GO:0015035//protein disulfide oxidoreductase activity;GO:0015036//disulfide oxidoreductase activity;GO:0016209//antioxidant activity;GO:0016491//oxidoreductase activity;GO:0016651//oxidoreductase activity, acting on NAD(P)H;GO:0016667/…	XP_006438555.1 thioredoxin H7 [Citrus clementina]
MSYJ107910	-1.25666	6.50341e-15	6.39517e-14	GO:0000166//nucleotide binding;GO:0003674//molecular_function;GO:0003824//catalytic activity;GO:0004672//protein kinase activity;GO:0004674//protein serine/threonine kinase activity;GO:0005488//binding;GO:0005524//ATP binding;GO:0008144//drug binding;GO:0016301//kinase activity;GO:0016740//transferase activity;GO:0016772//transferase activity, transferring phosphorus-containing groups;GO:0016773/…	XP_006445431.1 serine/threonine-protein kinase D6PK [Citrus clementina]
MSYJ287660	-2.04678	7.76677e-15	7.61638e-14	GO:0003674//molecular_function;GO:0003676//nucleic acid binding;GO:0003677//DNA binding;GO:0005488//binding;GO:0097159//organic cyclic compound binding;GO:1901363//heterocyclic compound binding	KDO82664.1 hypothetical protein CISIN_1g021351mg [Citrus sinensis]
MSYJ180480	1.38379	9.99955e-15	9.7654e-14	-	XP_006447304.1 uncharacterized protein LOC18052727 [Citrus clementina]
MSYJ201190	-1.57814	1.10307e-14	1.07625e-13	GO:0004672//protein kinase activity;GO:0005524//ATP binding	XP_024048115.1 G-type lectin S-receptor-like serine/threonine-protein kinase At4g27290 isoform X2 [Citrus clementina]
MSYJ210810	-1.70433	1.26146e-14	1.22573e-13	GO:0005515//protein binding	GAY41215.1 hypothetical protein CUMW_057750 [Citrus unshiu]
MSYJ242980	-2.41005	1.30908e-14	1.27084e-13	GO:0005515//protein binding	XP_006484647.1 BTB/POZ domain-containing protein At1g50280 [Citrus sinensis]
MSYJ104750	-3.1499	1.42691e-14	1.38271e-13	GO:0003674//molecular_function;GO:0005488//binding;GO:0020037//heme binding;GO:0043167//ion binding;GO:0043169//cation binding;GO:0046872//metal ion binding;GO:0046906//tetrapyrrole binding;GO:0048037//cofactor binding;GO:0097159//organic cyclic compound binding;GO:1901363//heterocyclic compound binding	XP_006420893.1 cytochrome b5 [Citrus clementina]
MSYJ129050	-4.33823	1.47739e-14	1.43032e-13	-	XP_006477738.1 epidermis-specific secreted glycoprotein EP1-like [Citrus sinensis]
MSYJ287160	-1.1384	1.72567e-14	1.66351e-13	GO:0003674//molecular_function;GO:0003824//catalytic activity;GO:0008168//methyltransferase activity;GO:0008171//O-methyltransferase activity;GO:0008757//S-adenosylmethionine-dependent methyltransferase activity;GO:0016740//transferase activity;GO:0016741//transferase activity, transferring one-carbon groups	ESR34504.1 hypothetical protein CICLE_v10004589mg [Citrus clementina]
MSYJ062980	-5.06111	1.73711e-14	1.67338e-13	-	XP_006475041.1 glycine-rich protein 23 [Citrus sinensis]
MSYJ187070	-4.38791	1.78851e-14	1.71978e-13	GO:0003674//molecular_function;GO:0003676//nucleic acid binding;GO:0003677//DNA binding;GO:0003700//transcription factor activity, sequence-specific DNA binding;GO:0005488//binding;GO:0043565//sequence-specific DNA binding;GO:0097159//organic cyclic compound binding;GO:1901363//heterocyclic compound binding	ESR62874.1 hypothetical protein CICLE_v10018230mg [Citrus clementina]
MSYJ043020	-1.87655	1.80664e-14	1.73643e-13	GO:0004144//diacylglycerol O-acyltransferase activity	XP_024046570.1 O-acyltransferase WSD1 [Citrus clementina]
MSYJ278470	-1.04158	1.83999e-14	1.76689e-13	GO:0005515//protein binding	XP_006425455.1 chaperone protein dnaJ 11, chloroplastic [Citrus clementina]
MSYJ253790	-1.22695	1.95658e-14	1.87546e-13	GO:0003674//molecular_function;GO:0003824//catalytic activity;GO:0003924//GTPase activity;GO:0005215//transporter activity;GO:0005315//inorganic phosphate transmembrane transporter activity;GO:0008028//monocarboxylic acid transmembrane transporter activity;GO:0008509//anion transmembrane transporter activity;GO:0015075//ion transmembrane transporter activity;GO:0015103//inorganic anion transmembr…	XP_006435431.2 probable inorganic phosphate transporter 1-9 [Citrus clementina]
MSYJ175410	1.00081	1.95965e-14	1.87755e-13	GO:0003700//transcription factor activity, sequence-specific DNA binding	XP_006440529.1 dehydration-responsive element-binding protein 1B [Citrus clementina]
MSYJ269470	-13.7299	2.18428e-14	2.0862e-13	GO:0004867//serine-type endopeptidase inhibitor activity	XP_006442402.1 inhibitor of trypsin and hageman factor [Citrus clementina]
MSTRG.890	-5.0494	2.2758e-14	2.17263e-13	-	hypothetical protein CISIN_1g031267mg [Citrus sinensis]
MSYJ137020	-1.94415	2.28722e-14	2.18158e-13	GO:0005509//calcium ion binding;GO:0016869//intramolecular transferase activity, transferring amino groups;GO:0030170//pyridoxal phosphate binding;GO:0051539//4 iron, 4 sulfur cluster binding;GO:0070283//radical SAM enzyme activity	GAY31824.1 hypothetical protein CUMW_272360 [Citrus unshiu]
MSYJ244100	-2.84354	2.48837e-14	2.36919e-13	GO:0003674//molecular_function;GO:0015078//hydrogen ion transmembrane transporter activity;GO:0043565//sequence-specific DNA binding	XP_006471622.1 uncharacterized protein LOC102624475 isoform X2 [Citrus sinensis]
MSYJ111790	-3.66838	2.68659e-14	2.55106e-13	-	XP_006444776.1 vegetative cell wall protein gp1 [Citrus clementina]
MSYJ181010	-5.3252	2.69874e-14	2.56146e-13	GO:0004672//protein kinase activity;GO:0005515//protein binding;GO:0005524//ATP binding	XP_006494332.1 probable leucine-rich repeat receptor-like protein kinase At1g35710 [Citrus sinensis]
MSYJ183850	-2.08058	2.9496e-14	2.79706e-13	GO:0000287//magnesium ion binding;GO:0003700//transcription factor activity, sequence-specific DNA binding;GO:0010333//terpene synthase activity;GO:0016829//lyase activity	XP_024047443.1 alpha-farnesene synthase [Citrus clementina]
MSTRG.15220	-1.1214	3.10368e-14	2.93924e-13	-	ethylene-responsive transcription factor RAP2-3 [Citrus clementina]
MSTRG.2310	1.32161	3.21343e-14	3.04046e-13	-	hypothetical protein CUMW_174610, partial [Citrus unshiu]
MSYJ034950	-3.38933	3.26827e-14	3.09098e-13	-	XP_006481953.1 uncharacterized protein LOC102628445 isoform X1 [Citrus sinensis]
MSYJ160450	-1.34596	3.42462e-14	3.23309e-13	-	GAY36630.1 hypothetical protein CUMW_023440 [Citrus unshiu]
MSYJ065480	1.848	3.65479e-14	3.44733e-13	GO:0000166//nucleotide binding;GO:0003674//molecular_function;GO:0003824//catalytic activity;GO:0004672//protein kinase activity;GO:0004674//protein serine/threonine kinase activity;GO:0004712//protein serine/threonine/tyrosine kinase activity;GO:0005488//binding;GO:0005524//ATP binding;GO:0008144//drug binding;GO:0016301//kinase activity;GO:0016740//transferase activity;GO:0016772//transferase a…	XP_006433806.1 serine/threonine-protein kinase CTR1 isoform X1 [Citrus clementina]
MSTRG.18237	-1.34624	3.67923e-14	3.46884e-13	GO:0003824//catalytic activity	probable glutathione S-transferase [Citrus clementina]
MSYJ017010	2.36759	3.75435e-14	3.53811e-13	GO:0003674//molecular_function;GO:0003824//catalytic activity;GO:0016787//hydrolase activity;GO:0016788//hydrolase activity, acting on ester bonds	XP_006429389.2 GDSL esterase/lipase CPRD49 isoform X1 [Citrus clementina]
MSYJ027000	1.94579	3.80557e-14	3.58478e-13	GO:0003674//molecular_function;GO:0003700//transcription factor activity, sequence-specific DNA binding;GO:0005488//binding;GO:0005515//protein binding;GO:0008270//zinc ion binding;GO:0030674//protein binding, bridging;GO:0043167//ion binding;GO:0043169//cation binding;GO:0046872//metal ion binding;GO:0046914//transition metal ion binding;GO:0060090//binding, bridging	ESR60726.1 hypothetical protein CICLE_v10017183mg [Citrus clementina]
MSYJ200870	-2.48622	3.96435e-14	3.7294e-13	GO:0005506//iron ion binding;GO:0016705//oxidoreductase activity, acting on paired donors, with incorporation or reduction of molecular oxygen;GO:0020037//heme binding	XP_006482377.1 cytochrome P450 94A1-like [Citrus sinensis]
MSYJ051370	-1.25612	4.07402e-14	3.82749e-13	-	XP_024956178.1 protein LURP-one-related 14 isoform X1 [Citrus sinensis]
MSYJ204930	1.82073	4.26224e-14	4.00079e-13	-	XP_006424947.1 uncharacterized protein LOC18034190 [Citrus clementina]
MSYJ229400	-1.50644	4.53933e-14	4.25525e-13	GO:0003674//molecular_function;GO:0005488//binding;GO:0005507//copper ion binding;GO:0043167//ion binding;GO:0043169//cation binding;GO:0045340//mercury ion binding;GO:0046872//metal ion binding;GO:0046914//transition metal ion binding	XP_006433275.1 heavy metal-associated isoprenylated plant protein 34 isoform X1 [Citrus clementina]
MSYJ057420	-1.0517	4.55578e-14	4.26878e-13	GO:0016787//hydrolase activity	XP_006441770.1 probable carboxylesterase 18 [Citrus clementina]
MSYJ207160	-1.56967	5.14237e-14	4.81207e-13	-	XP_006421729.1 protein EXORDIUM-like 3 [Citrus clementina]
MSYJ114220	-1.54231	5.41667e-14	5.06206e-13	GO:0003674//molecular_function;GO:0003676//nucleic acid binding;GO:0003677//DNA binding;GO:0003700//transcription factor activity, sequence-specific DNA binding;GO:0005488//binding;GO:0097159//organic cyclic compound binding;GO:1901363//heterocyclic compound binding	KDO87135.1 hypothetical protein CISIN_1g019887mg [Citrus sinensis]
MSYJ004920	-1.02673	5.87755e-14	5.47833e-13	GO:0004672//protein kinase activity;GO:0005524//ATP binding	XP_024948332.1 probable receptor-like protein kinase At2g23200 [Citrus sinensis]
MSYJ170100	1.30021	6.1963e-14	5.77037e-13	GO:0005515//protein binding	ESR33858.1 hypothetical protein CICLE_v10005365mg [Citrus clementina]
MSYJ140930	-2.56362	6.81516e-14	6.34114e-13	-	XP_006488871.1 uncharacterized protein LOC102627496 [Citrus sinensis]
MSYJ011080	-1.38367	7.02064e-14	6.52377e-13	GO:0003779//actin binding;GO:0004367//glycerol-3-phosphate dehydrogenase [NAD+] activity;GO:0008134//transcription factor binding;GO:0042803//protein homodimerization activity;GO:0070840//dynein complex binding	XP_006441399.1 kinase-interacting family protein isoform X1 [Citrus clementina]
MSYJ267000	-1.32542	7.64663e-14	7.09306e-13	-	KDO62950.1 hypothetical protein CISIN_1g044983mg [Citrus sinensis]
MSYJ192610	1.00795	8.09328e-14	7.50083e-13	-	XP_006429702.1 transcription elongation factor TFIIS [Citrus clementina]
MSYJ047420	-3.56071	8.34185e-14	7.72111e-13	GO:0000166//nucleotide binding;GO:0003674//molecular_function;GO:0003824//catalytic activity;GO:0004672//protein kinase activity;GO:0004674//protein serine/threonine kinase activity;GO:0005488//binding;GO:0005515//protein binding;GO:0005524//ATP binding;GO:0008144//drug binding;GO:0016301//kinase activity;GO:0016740//transferase activity;GO:0016772//transferase activity, transferring phosphorus-c…	XP_006466392.1 LRR receptor-like serine/threonine-protein kinase HSL2 [Citrus sinensis]
MSYJ089760	-2.42146	9.22015e-14	8.51923e-13	-	XP_006437189.1 transcription factor PAR1 [Citrus clementina]
MSYJ016530	-1.09399	9.43082e-14	8.70939e-13	GO:0003674//molecular_function;GO:0003824//catalytic activity;GO:0004842//ubiquitin-protein transferase activity;GO:0005488//binding;GO:0008270//zinc ion binding;GO:0016740//transferase activity;GO:0019787//ubiquitin-like protein transferase activity;GO:0043167//ion binding;GO:0043169//cation binding;GO:0046872//metal ion binding;GO:0061630//ubiquitin protein ligase activity;GO:0061659//ubiquitin…	XP_006446456.1 RING-H2 finger protein ATL46 [Citrus clementina]
MSYJ175440	-3.55962	9.44106e-14	8.71199e-13	GO:0003674//molecular_function;GO:0004588//orotate phosphoribosyltransferase activity;GO:0005488//binding;GO:0005515//protein binding;GO:0051087//chaperone binding	GAY61041.1 hypothetical protein CUMW_206740 [Citrus unshiu]
MSYJ266530	-1.00111	1.02757e-13	9.46164e-13	GO:0005515//protein binding	XP_006445932.1 glutamic acid-rich protein [Citrus clementina]
MSYJ146480	-1.71714	1.04914e-13	9.65192e-13	GO:0003993//acid phosphatase activity;GO:0016787//hydrolase activity;GO:0046872//metal ion binding	XP_006423399.1 purple acid phosphatase 2 [Citrus clementina]
MSYJ042930	-3.44527	1.11432e-13	1.0225e-12	-	XP_006447294.1 uncharacterized protein LOC18053487 [Citrus clementina]
MSYJ057640	-2.57559	1.26761e-13	1.15966e-12	GO:0004672//protein kinase activity;GO:0005515//protein binding;GO:0005524//ATP binding;GO:0016709//oxidoreductase activity, acting on paired donors, with incorporation or reduction of molecular oxygen, NAD(P)H as one donor, and incorporation of one atom of oxygen	XP_024044038.1 probable LRR receptor-like serine/threonine-protein kinase At3g47570 [Citrus clementina]
MSYJ210400	3.09849	1.31348e-13	1.2011e-12	GO:0003674//molecular_function;GO:0003824//catalytic activity;GO:0005488//binding;GO:0016491//oxidoreductase activity;GO:0016705//oxidoreductase activity, acting on paired donors, with incorporation or reduction of molecular oxygen;GO:0016706//oxidoreductase activity, acting on paired donors, with incorporation or reduction of molecular oxygen, 2-oxoglutarate as one donor, and incorporation of on…	XP_006490288.1 gibberellin 20 oxidase 1 [Citrus sinensis]
MSYJ266210	-1.16788	1.32967e-13	1.21538e-12	GO:0005515//protein binding;GO:0016702//oxidoreductase activity, acting on single donors with incorporation of molecular oxygen, incorporation of two atoms of oxygen;GO:0046872//metal ion binding	XP_006445965.1 linoleate 13S-lipoxygenase 2-1, chloroplastic [Citrus clementina]
MSYJ257480	-2.48794	1.38637e-13	1.26667e-12	GO:0003674//molecular_function;GO:0003824//catalytic activity;GO:0004180//carboxypeptidase activity;GO:0004185//serine-type carboxypeptidase activity;GO:0008233//peptidase activity;GO:0008236//serine-type peptidase activity;GO:0008238//exopeptidase activity;GO:0016787//hydrolase activity;GO:0017171//serine hydrolase activity;GO:0070008//serine-type exopeptidase activity;GO:0070011//peptidase acti…	XP_006434836.1 serine carboxypeptidase II-3 [Citrus clementina]
MSYJ229000	-1.07511	1.49485e-13	1.36344e-12	GO:0005515//protein binding	ESR65449.1 hypothetical protein CICLE_v10007386mg [Citrus clementina]
MSYJ267440	1.09567	2.18579e-13	1.9809e-12	GO:0008234//cysteine-type peptidase activity	KDO63025.1 hypothetical protein CISIN_1g018958mg [Citrus sinensis]
MSYJ040230	-2.62734	2.29748e-13	2.07946e-12	GO:0000166//nucleotide binding;GO:0003674//molecular_function;GO:0003824//catalytic activity;GO:0004672//protein kinase activity;GO:0004674//protein serine/threonine kinase activity;GO:0005488//binding;GO:0005515//protein binding;GO:0005516//calmodulin binding;GO:0005524//ATP binding;GO:0008144//drug binding;GO:0016301//kinase activity;GO:0016740//transferase activity;GO:0016772//transferase acti…	KDO74333.1 hypothetical protein CISIN_1g003832mg [Citrus sinensis]
MSYJ120260	2.20621	2.80892e-13	2.53053e-12	-	XP_024955899.1 uncharacterized protein LOC112498651 [Citrus sinensis]
MSYJ237080	-2.45097	2.95777e-13	2.65787e-12	GO:0008194//UDP-glycosyltransferase activity;GO:0016758//transferase activity, transferring hexosyl groups	XP_006480475.3 hydroquinone glucosyltransferase-like [Citrus sinensis]
MSTRG.1724	-4.10532	3.18493e-13	2.85716e-12	-	EPIDERMAL PATTERNING FACTOR-like protein 9 [Citrus clementina]
MSYJ250710	-1.8542	3.2539e-13	2.91412e-12	-	XP_006473177.1 transcription factor TCP23-like [Citrus sinensis]
MSYJ183370	1.24576	3.79698e-13	3.38481e-12	GO:0004553//hydrolase activity, hydrolyzing O-glycosyl compounds;GO:0004565//beta-galactosidase activity	XP_024046022.1 beta-glucosidase 46 isoform X3 [Citrus clementina]
MSYJ159990	1.16525	3.81231e-13	3.39706e-12	GO:0003674//molecular_function;GO:0005215//transporter activity;GO:0005319//lipid transporter activity;GO:0005342//organic acid transmembrane transporter activity;GO:0008028//monocarboxylic acid transmembrane transporter activity;GO:0008509//anion transmembrane transporter activity;GO:0008514//organic anion transmembrane transporter activity;GO:0015075//ion transmembrane transporter activity;GO:0…	XP_006438574.1 protein NRT1/ PTR FAMILY 4.6 [Citrus clementina]
MSYJ106920	-1.15156	4.10722e-13	3.6461e-12	GO:0003674//molecular_function;GO:0005215//transporter activity;GO:0008508//bile acid:sodium symporter activity;GO:0015291//secondary active transmembrane transporter activity;GO:0015293//symporter activity;GO:0022804//active transmembrane transporter activity;GO:0022857//transmembrane transporter activity	ESR53690.1 hypothetical protein CICLE_v10020346mg [Citrus clementina]
MSYJ160300	-2.27432	4.21711e-13	3.73741e-12	GO:0003674//molecular_function;GO:0003676//nucleic acid binding;GO:0003677//DNA binding;GO:0003700//transcription factor activity, sequence-specific DNA binding;GO:0005488//binding;GO:0043565//sequence-specific DNA binding;GO:0097159//organic cyclic compound binding;GO:1901363//heterocyclic compound binding	XP_006438652.1 homeobox-leucine zipper protein ATHB-13 [Citrus clementina]
MSYJ181340	-1.18641	4.55115e-13	4.02507e-12	GO:0003676//nucleic acid binding;GO:0003677//DNA binding;GO:0003678//DNA helicase activity;GO:0004003//ATP-dependent DNA helicase activity;GO:0004386//helicase activity;GO:0005515//protein binding;GO:0005524//ATP binding;GO:0008854//exodeoxyribonuclease V activity;GO:0016787//hydrolase activity;GO:0016818//hydrolase activity, acting on acid anhydrides, in phosphorus-containing anhydrides;GO:00168…	XP_024045688.1 uncharacterized protein LOC18033204 [Citrus clementina]
MSYJ269210	-4.18888	4.63345e-13	4.09275e-12	GO:0005515//protein binding	XP_006481843.2 receptor-like protein EIX2 [Citrus sinensis]
MSYJ112630	-1.00827	5.15962e-13	4.54996e-12	GO:0016787//hydrolase activity	XP_006492439.1 pectin acetylesterase 6-like [Citrus sinensis]
MSYJ013090	-1.10439	5.19456e-13	4.57887e-12	GO:0003674//molecular_function;GO:0003824//catalytic activity;GO:0004175//endopeptidase activity;GO:0004252//serine-type endopeptidase activity;GO:0008233//peptidase activity;GO:0008236//serine-type peptidase activity;GO:0016787//hydrolase activity;GO:0017171//serine hydrolase activity;GO:0070011//peptidase activity, acting on L-amino acid peptides	ESR40024.1 hypothetical protein CICLE_v10024934mg [Citrus clementina]
MSTRG.19303	-1.62437	5.26049e-13	4.63315e-12	GO:0016301//kinase activity	PREDICTED: [Prunus dulcis]
MSYJ045910	1.2507	5.45477e-13	4.80029e-12	GO:0000166//nucleotide binding;GO:0003674//molecular_function;GO:0003677//DNA binding;GO:0003824//catalytic activity;GO:0003924//GTPase activity;GO:0004140//dephospho-CoA kinase activity;GO:0004849//uridine kinase activity;GO:0005215//transporter activity;GO:0005260//channel-conductance-controlling ATPase activity;GO:0005319//lipid transporter activity;GO:0005488//binding;GO:0005515//protein bind…	GAY34002.1 hypothetical protein CUMW_009190 [Citrus unshiu]
MSYJ008610	-7.65464	5.51888e-13	4.85269e-12	-	GAY64179.1 hypothetical protein CUMW_231600 [Citrus unshiu]
MSYJ222890	-1.82495	6.22859e-13	5.45867e-12	GO:0004674//protein serine/threonine kinase activity	ESR65346.1 hypothetical protein CICLE_v10007528mg [Citrus clementina]
MSYJ028480	-7.62352	6.42051e-13	5.61761e-12	GO:0003674//molecular_function;GO:0003824//catalytic activity;GO:0016787//hydrolase activity;GO:0016788//hydrolase activity, acting on ester bonds	XP_006447673.1 GDSL esterase/lipase At2g04570 [Citrus clementina]
MSYJ050750	1.00487	7.6596e-13	6.6743e-12	GO:0016491//oxidoreductase activity	XP_006435756.1 gibberellin 2-beta-dioxygenase 2 [Citrus clementina]
MSYJ278550	1.15247	7.90667e-13	6.87832e-12	GO:0015198//oligopeptide transporter activity	XP_006425445.1 oligopeptide transporter 7 [Citrus clementina]
MSYJ017480	-11.2935	8.00038e-13	6.95699e-12	GO:0003674//molecular_function;GO:0003824//catalytic activity;GO:0005375//copper ion transmembrane transporter activity;GO:0005488//binding;GO:0005507//copper ion binding;GO:0016491//oxidoreductase activity;GO:0016679//oxidoreductase activity, acting on diphenols and related substances as donors;GO:0016682//oxidoreductase activity, acting on diphenols and related substances as donors, oxygen as a…	XP_006429309.1 laccase-4 [Citrus clementina]
MSYJ236080	-1.12848	8.4432e-13	7.33307e-12	-	XP_006428179.1 uncharacterized protein LOC18037404 [Citrus clementina]
MSYJ243150	-2.57627	8.45177e-13	7.33752e-12	GO:0004435//phosphatidylinositol phospholipase C activity	XP_006437477.1 phosphoinositide phospholipase C 2 [Citrus clementina]
MSTRG.2690	-1.24716	8.74775e-13	7.59137e-12	-	ubiquitin-like-specific protease ESD4 [Citrus clementina]
MSYJ191180	3.28662	9.13018e-13	7.91679e-12	GO:0003674//molecular_function;GO:0005215//transporter activity;GO:0005216//ion channel activity;GO:0005261//cation channel activity;GO:0005267//potassium channel activity;GO:0005488//binding;GO:0005509//calcium ion binding;GO:0008324//cation transmembrane transporter activity;GO:0015075//ion transmembrane transporter activity;GO:0015077//monovalent inorganic cation transmembrane transporter acti…	GAY46674.1 hypothetical protein CUMW_098890 [Citrus unshiu]
MSYJ041970	-2.01078	9.98912e-13	8.651e-12	GO:0003674//molecular_function;GO:0004672//protein kinase activity;GO:0004674//protein serine/threonine kinase activity;GO:0005524//ATP binding	XP_006465588.2 G-type lectin S-receptor-like serine/threonine-protein kinase At1g67520 isoform X1 [Citrus sinensis]
MSYJ221550	-1.18986	1.03314e-12	8.94381e-12	GO:0001067//regulatory region nucleic acid binding;GO:0003674//molecular_function;GO:0003676//nucleic acid binding;GO:0003677//DNA binding;GO:0003700//transcription factor activity, sequence-specific DNA binding;GO:0005488//binding;GO:0005515//protein binding;GO:0044212//transcription regulatory region DNA binding;GO:0046983//protein dimerization activity;GO:0097159//organic cyclic compound bindi…	XP_006421053.1 transcription factor bHLH62 [Citrus clementina]
MSYJ276410	-2.23133	1.08222e-12	9.35948e-12	GO:0005515//protein binding	XP_006425783.1 BTB/POZ domain-containing protein At5g66560 [Citrus clementina]
MSYJ014680	1.25161	1.19553e-12	1.03244e-11	GO:0010181//FMN binding;GO:0016491//oxidoreductase activity	GAY67718.1 hypothetical protein CUMW_258800 [Citrus unshiu]
MSYJ251050	2.1792	1.27248e-12	1.09622e-11	GO:0005515//protein binding	XP_006443631.1 protein SULFUR DEFICIENCY-INDUCED 1 [Citrus clementina]
MSYJ200840	-1.0783	1.31951e-12	1.1349e-11	GO:0003677//DNA binding;GO:0005179//hormone activity;GO:0043531//ADP binding	XP_006480551.1 uncharacterized protein LOC102613381 [Citrus sinensis]
MSYJ209680	2.05861	1.33178e-12	1.14499e-11	GO:0003674//molecular_function;GO:0005215//transporter activity;GO:0005319//lipid transporter activity	ESR50918.1 hypothetical protein CICLE_v10033991mg [Citrus clementina]
MSTRG.14734	1.10906	1.61133e-12	1.37698e-11	-	disease resistance protein RGA2-like [Citrus clementina]
MSYJ033250	1.09838	1.70292e-12	1.45349e-11	GO:0003824//catalytic activity;GO:0003978//UDP-glucose 4-epimerase activity;GO:0004024//alcohol dehydrogenase activity, zinc-dependent;GO:0004316//3-oxoacyl-[acyl-carrier-protein] reductase (NADPH) activity;GO:0008270//zinc ion binding;GO:0008667//2,3-dihydro-2,3-dihydroxybenzoate dehydrogenase activity;GO:0008678//2-deoxy-D-gluconate 3-dehydrogenase activity;GO:0016491//oxidoreductase activity;G…	XP_006481700.1 tropinone reductase-like 1 [Citrus sinensis]
MSYJ164970	-3.20623	1.70416e-12	1.45397e-11	GO:0005515//protein binding	GAY55596.1 hypothetical protein CUMW_165380 [Citrus unshiu]
MSYJ049260	-1.98037	1.76942e-12	1.50784e-11	GO:0008519//ammonium transmembrane transporter activity	XP_006426433.1 ammonium transporter 3 member 1 [Citrus clementina]
MSYJ190560	-1.66282	1.89701e-12	1.61398e-11	GO:0003723//RNA binding;GO:0003724//RNA helicase activity;GO:0003887//DNA-directed DNA polymerase activity;GO:0004176//ATP-dependent peptidase activity;GO:0004222//metalloendopeptidase activity;GO:0004252//serine-type endopeptidase activity;GO:0004386//helicase activity;GO:0005524//ATP binding;GO:0009378//four-way junction helicase activity;GO:0016818//hydrolase activity, acting on acid anhydride…	XP_006453383.1 AAA-ATPase At5g57480 [Citrus clementina]
MSYJ243740	-1.29982	2.05628e-12	1.74661e-11	GO:0008891//glycolate oxidase activity;GO:0016491//oxidoreductase activity;GO:0050660//flavin adenine dinucleotide binding	GAY44609.1 hypothetical protein CUMW_083210 [Citrus unshiu]
MSYJ122850	-2.49727	2.20007e-12	1.86436e-11	GO:0004857//enzyme inhibitor activity;GO:0030599//pectinesterase activity	GAY37558.1 hypothetical protein CUMW_029950 [Citrus unshiu]
MSYJ002180	-2.68844	2.27404e-12	1.92398e-11	GO:0003674//molecular_function;GO:0003824//catalytic activity;GO:0004729//oxygen-dependent protoporphyrinogen oxidase activity;GO:0004791//thioredoxin-disulfide reductase activity;GO:0016166//phytoene dehydrogenase activity;GO:0016491//oxidoreductase activity;GO:0016645//oxidoreductase activity, acting on the CH-NH group of donors;GO:0016647//oxidoreductase activity, acting on the CH-NH group of …	KDO57776.1 hypothetical protein CISIN_1g041732mg [Citrus sinensis]
MSYJ045870	-1.32425	2.31199e-12	1.95453e-11	GO:0003674//molecular_function;GO:0005215//transporter activity;GO:0005275//amine transmembrane transporter activity;GO:0015171//amino acid transmembrane transporter activity;GO:0015495//gamma-aminobutyric acid:proton symporter activity;GO:0022857//transmembrane transporter activity	XP_006448938.1 cationic amino acid transporter 1 [Citrus clementina]
MSYJ106730	-1.15319	2.37542e-12	2.00736e-11	-	XP_006440417.1 IRK-interacting protein [Citrus clementina]
MSYJ036950	1.13298	2.43884e-12	2.05768e-11	-	GAY43805.1 hypothetical protein CUMW_077390 [Citrus unshiu]
MSYJ280090	-2.31354	2.53519e-12	2.13558e-11	GO:0005515//protein binding	XP_024039491.1 LRR receptor-like serine/threonine-protein kinase GSO1 [Citrus clementina]
MSYJ178070	-4.69349	2.61288e-12	2.20016e-11	-	XP_006440906.1 uncharacterized protein LOC18048321 [Citrus clementina]
MSYJ007840	-1.15273	2.77676e-12	2.33353e-11	GO:0000166//nucleotide binding;GO:0003674//molecular_function;GO:0003824//catalytic activity;GO:0004672//protein kinase activity;GO:0004674//protein serine/threonine kinase activity;GO:0005488//binding;GO:0005515//protein binding;GO:0005516//calmodulin binding;GO:0005524//ATP binding;GO:0008144//drug binding;GO:0016301//kinase activity;GO:0016740//transferase activity;GO:0016772//transferase acti…	XP_006421435.1 G-type lectin S-receptor-like serine/threonine-protein kinase SD3-1 [Citrus clementina]
MSYJ189010	-3.54815	2.81601e-12	2.36558e-11	GO:0003674//molecular_function;GO:0005488//binding;GO:0005515//protein binding;GO:0005524//ATP binding;GO:0008017//microtubule binding;GO:0008092//cytoskeletal protein binding;GO:0015631//tubulin binding	XP_006449917.1 microtubule-associated protein 70-5 isoform X1 [Citrus clementina]
MSYJ160550	-1.98228	2.96091e-12	2.48143e-11	GO:0050662//coenzyme binding	KDO82923.1 hypothetical protein CISIN_1g046396mg [Citrus sinensis]
MSYJ079450	-1.47356	3.14336e-12	2.63329e-11	GO:0005506//iron ion binding;GO:0016705//oxidoreductase activity, acting on paired donors, with incorporation or reduction of molecular oxygen;GO:0020037//heme binding	KDO51507.1 hypothetical protein CISIN_1g010565mg [Citrus sinensis]
MSYJ150120	2.95493	3.52755e-12	2.94586e-11	GO:0003723//RNA binding;GO:0008171//O-methyltransferase activity;GO:0046983//protein dimerization activity	GAY64429.1 hypothetical protein CUMW_233540 [Citrus unshiu]
MSYJ283660	-1.05256	3.72972e-12	3.10858e-11	GO:0003674//molecular_function;GO:0003824//catalytic activity;GO:0004316//3-oxoacyl-[acyl-carrier-protein] reductase (NADPH) activity;GO:0004757//sepiapterin reductase activity;GO:0008667//2,3-dihydro-2,3-dihydroxybenzoate dehydrogenase activity;GO:0008678//2-deoxy-D-gluconate 3-dehydrogenase activity;GO:0016491//oxidoreductase activity;GO:0016627//oxidoreductase activity, acting on the CH-CH gro…	KDO74130.1 hypothetical protein CISIN_1g015844mg [Citrus sinensis]
MSYJ273340	-4.01091	4.01298e-12	3.33422e-11	-	XP_024047455.1 non-specific lipid-transfer protein 4 [Citrus clementina]
MSTRG.15948	-1.02731	4.02749e-12	3.34367e-11	-	Retrovirus-related Pol polyprotein from transposon TNT 1-94 [Vitis vinifera]
MSYJ020660	-1.68054	4.08901e-12	3.39342e-11	-	XP_006488206.1 reticulon-like protein B21 [Citrus sinensis]
MSYJ223940	1.08411	4.49176e-12	3.7175e-11	-	XP_006436055.2 zinc finger protein ZAT1 [Citrus clementina]
MSYJ026850	-1.12788	4.75392e-12	3.92835e-11	GO:0003674//molecular_function;GO:0003824//catalytic activity;GO:0004842//ubiquitin-protein transferase activity;GO:0005488//binding;GO:0008270//zinc ion binding;GO:0016740//transferase activity;GO:0019787//ubiquitin-like protein transferase activity;GO:0043167//ion binding;GO:0043169//cation binding;GO:0046872//metal ion binding;GO:0061630//ubiquitin protein ligase activity;GO:0061659//ubiquitin…	XP_006436670.1 RING-H2 finger protein ATL38 [Citrus clementina]
MSYJ213280	-1.56086	4.82463e-12	3.98524e-11	-	XP_006435570.1 18.2 kDa class I heat shock protein [Citrus clementina]
MSYJ147750	-1.34245	5.13961e-12	4.24212e-11	GO:0003674//molecular_function;GO:0003824//catalytic activity;GO:0004045//aminoacyl-tRNA hydrolase activity;GO:0016787//hydrolase activity;GO:0016788//hydrolase activity, acting on ester bonds;GO:0052689//carboxylic ester hydrolase activity	XP_006476031.1 peptidyl-tRNA hydrolase 2, mitochondrial [Citrus sinensis]
MSYJ262350	-1.45109	5.39897e-12	4.45101e-11	-	XP_006483921.1 uncharacterized protein LOC102606970 isoform X1 [Citrus sinensis]
MSYJ133110	-2.1458	5.65822e-12	4.65221e-11	GO:0000166//nucleotide binding;GO:0003674//molecular_function;GO:0003824//catalytic activity;GO:0004672//protein kinase activity;GO:0004674//protein serine/threonine kinase activity;GO:0005488//binding;GO:0005515//protein binding;GO:0005524//ATP binding;GO:0008144//drug binding;GO:0016301//kinase activity;GO:0016740//transferase activity;GO:0016772//transferase activity, transferring phosphorus-c…	XP_006448558.1 leucine-rich repeat receptor-like serine/threonine-protein kinase BAM3 [Citrus clementina]
MSYJ262060	-1.92071	5.94789e-12	4.88651e-11	GO:0003674//molecular_function;GO:0003824//catalytic activity;GO:0005488//binding;GO:0005536//glucose binding;GO:0008194//UDP-glycosyltransferase activity;GO:0008466//glycogenin glucosyltransferase activity;GO:0016740//transferase activity;GO:0016757//transferase activity, transferring glycosyl groups;GO:0016758//transferase activity, transferring hexosyl groups;GO:0030246//carbohydrate binding;G…	XP_006483875.1 galactinol synthase 1 [Citrus sinensis]
MSYJ228490	-2.12553	5.96674e-12	4.9001e-11	GO:0005524//ATP binding;GO:0008017//microtubule binding	KDO46379.1 hypothetical protein CISIN_1g003711mg [Citrus sinensis]
MSYJ047440	-1.048	6.9153e-12	5.66378e-11	GO:0000166//nucleotide binding;GO:0003674//molecular_function;GO:0003824//catalytic activity;GO:0004672//protein kinase activity;GO:0004674//protein serine/threonine kinase activity;GO:0005102//receptor binding;GO:0005488//binding;GO:0005515//protein binding;GO:0005524//ATP binding;GO:0008144//drug binding;GO:0016301//kinase activity;GO:0016740//transferase activity;GO:0016772//transferase activi…	KDO78771.1 hypothetical protein CISIN_1g001816mg [Citrus sinensis]
MSYJ086400	1.25447	7.21892e-12	5.90336e-11	GO:0003674//molecular_function;GO:0005215//transporter activity;GO:0005451//monovalent cation:proton antiporter activity;GO:0008324//cation transmembrane transporter activity;GO:0015075//ion transmembrane transporter activity;GO:0015077//monovalent inorganic cation transmembrane transporter activity;GO:0015078//hydrogen ion transmembrane transporter activity;GO:0015079//potassium ion transmembran…	XP_006452489.2 sodium/hydrogen exchanger 4 isoform X1 [Citrus clementina]
MSYJ157300	-1.32434	7.2706e-12	5.93877e-11	GO:0015333//peptide:proton symporter activity;GO:0022857//transmembrane transporter activity	KDO61703.1 hypothetical protein CISIN_1g008020mg [Citrus sinensis]
MSYJ006150	-3.91827	7.35566e-12	6.00595e-11	GO:0009007//site-specific DNA-methyltransferase (adenine-specific) activity	XP_006453480.1 EG45-like domain containing protein 2 [Citrus clementina]
MSYJ143890	-3.1316	7.64484e-12	6.23249e-11	GO:0046983//protein dimerization activity	KDO67951.1 hypothetical protein CISIN_1g021208mg [Citrus sinensis]
MSYJ120970	-5.39993	9.52786e-12	7.74981e-11	GO:0005506//iron ion binding;GO:0016705//oxidoreductase activity, acting on paired donors, with incorporation or reduction of molecular oxygen;GO:0020037//heme binding	XP_024034482.1 cytochrome P450 CYP73A100 [Citrus clementina]
MSYJ243860	1.09013	9.55612e-12	7.76839e-11	GO:0005524//ATP binding	XP_024040261.1 uncharacterized protein LOC18041370 isoform X2 [Citrus clementina]
MSYJ114350	-1.30728	9.95345e-12	8.08362e-11	GO:0004857//enzyme inhibitor activity;GO:0030599//pectinesterase activity	XP_006444394.2 probable pectinesterase/pectinesterase inhibitor 7 [Citrus clementina]
MSYJ171360	-3.88479	1.1066e-11	8.95297e-11	-	XP_006441977.1 MLO-like protein 1 [Citrus clementina]
MSYJ135340	-4.73558	1.15732e-11	9.35973e-11	-	XP_006448195.1 protein PLANT CADMIUM RESISTANCE 3 [Citrus clementina]
MSTRG.7663	1.35934	1.32241e-11	1.06504e-10	-	disease resistance-like protein DSC1 isoform X3 [Citrus clementina]
MSYJ120020	1.7153	1.36746e-11	1.10091e-10	GO:0016758//transferase activity, transferring hexosyl groups;GO:0030246//carbohydrate binding	KDO72582.1 hypothetical protein CISIN_1g006694mg [Citrus sinensis]
MSYJ110440	-1.31121	1.41189e-11	1.13581e-10	GO:0003674//molecular_function;GO:0003824//catalytic activity;GO:0004842//ubiquitin-protein transferase activity;GO:0005488//binding;GO:0008270//zinc ion binding;GO:0016740//transferase activity;GO:0019787//ubiquitin-like protein transferase activity;GO:0043167//ion binding;GO:0043169//cation binding;GO:0046872//metal ion binding;GO:0061630//ubiquitin protein ligase activity;GO:0061659//ubiquitin…	XP_006444986.1 E3 ubiquitin-protein ligase RHA1B [Citrus clementina]
MSYJ186180	-1.46861	1.54892e-11	1.24323e-10	-	XP_006449506.1 uncharacterized protein LOC18051232 [Citrus clementina]
MSYJ152070	-3.3416	1.5574e-11	1.24957e-10	-	XP_006451622.2 probable auxin efflux carrier component 1c [Citrus clementina]
MSYJ147360	1.1285	1.56148e-11	1.25236e-10	GO:0000166//nucleotide binding;GO:0003674//molecular_function;GO:0003824//catalytic activity;GO:0004672//protein kinase activity;GO:0004674//protein serine/threonine kinase activity;GO:0005488//binding;GO:0005524//ATP binding;GO:0008144//drug binding;GO:0016301//kinase activity;GO:0016740//transferase activity;GO:0016772//transferase activity, transferring phosphorus-containing groups;GO:0016773/…	XP_006450747.1 serine/threonine-protein kinase Aurora-2 [Citrus clementina]
MSYJ185520	1.72771	1.62328e-11	1.30095e-10	GO:0003674//molecular_function;GO:0005488//binding;GO:0005515//protein binding;GO:0005516//calmodulin binding	XP_006467720.1 MLO-like protein 12 [Citrus sinensis]
MSYJ004930	-1.06111	1.81086e-11	1.4491e-10	GO:0004672//protein kinase activity;GO:0005524//ATP binding	ESR40814.1 hypothetical protein CICLE_v10024841mg [Citrus clementina]
MSYJ136170	-11.9403	1.96744e-11	1.57144e-10	GO:0004866//endopeptidase inhibitor activity	XP_006441462.1 kunitz trypsin inhibitor 2 [Citrus clementina]
MSYJ200640	-1.6834	1.96888e-11	1.572e-10	GO:0003700//transcription factor activity, sequence-specific DNA binding	XP_024038547.1 floral homeotic protein APETALA 2 [Citrus clementina]
MSYJ122880	-7.33836	2.04685e-11	1.63241e-10	GO:0004857//enzyme inhibitor activity;GO:0030599//pectinesterase activity	XP_006474557.1 probable pectinesterase/pectinesterase inhibitor 12 [Citrus sinensis]
MSYJ019170	-1.14909	2.23427e-11	1.77723e-10	GO:0003674//molecular_function;GO:0005488//binding;GO:0008270//zinc ion binding;GO:0043167//ion binding;GO:0043169//cation binding;GO:0046872//metal ion binding;GO:0046914//transition metal ion binding	XP_024958156.1 heavy metal-associated isoprenylated plant protein 3 [Citrus sinensis]
MSYJ000850	-2.38613	2.2804e-11	1.81256e-10	GO:0003674//molecular_function;GO:0003824//catalytic activity;GO:0004842//ubiquitin-protein transferase activity;GO:0005488//binding;GO:0008270//zinc ion binding;GO:0016740//transferase activity;GO:0019787//ubiquitin-like protein transferase activity;GO:0043167//ion binding;GO:0043169//cation binding;GO:0046872//metal ion binding;GO:0061630//ubiquitin protein ligase activity;GO:0061659//ubiquitin…	XP_024038024.1 E3 ubiquitin-protein ligase Os04g0590900 [Citrus clementina]
MSYJ063920	1.47112	2.46771e-11	1.95852e-10	-	ESR47300.1 hypothetical protein CICLE_v10002988mg [Citrus clementina]
MSYJ088150	-4.14596	2.55981e-11	2.03085e-10	-	XP_006447391.1 uncharacterized protein LOC18050834 [Citrus clementina]
MSYJ233350	-1.49673	2.58883e-11	2.05311e-10	GO:0005515//protein binding	ESR52752.1 hypothetical protein CICLE_v10022027mg [Citrus clementina]
MSYJ038670	-1.11626	2.60799e-11	2.06676e-10	-	XP_006482433.1 ultraviolet-B receptor UVR8 [Citrus sinensis]
MSYJ220030	1.48122	2.75711e-11	2.18007e-10	GO:0003674//molecular_function;GO:0003676//nucleic acid binding;GO:0003677//DNA binding;GO:0003700//transcription factor activity, sequence-specific DNA binding;GO:0005488//binding;GO:0097159//organic cyclic compound binding;GO:1901363//heterocyclic compound binding	NP_001306994.1 ethylene-responsive transcription factor 1B-like [Citrus sinensis]
MSYJ221140	-1.69814	2.76858e-11	2.18832e-10	GO:0000166//nucleotide binding;GO:0003674//molecular_function;GO:0003824//catalytic activity;GO:0004672//protein kinase activity;GO:0004674//protein serine/threonine kinase activity;GO:0005488//binding;GO:0005515//protein binding;GO:0005516//calmodulin binding;GO:0005524//ATP binding;GO:0008144//drug binding;GO:0016301//kinase activity;GO:0016740//transferase activity;GO:0016772//transferase acti…	XP_006452071.2 G-type lectin S-receptor-like serine/threonine-protein kinase SD1-1 [Citrus clementina]
MSYJ168020	-2.2427	2.79641e-11	2.2095e-10	GO:0004672//protein kinase activity;GO:0005524//ATP binding;GO:0008028//monocarboxylic acid transmembrane transporter activity;GO:0015238//drug transmembrane transporter activity;GO:0015514//nitrite efflux transmembrane transporter activity;GO:0022857//transmembrane transporter activity;GO:0042910//xenobiotic transporter activity;GO:0051119//sugar transmembrane transporter activity	XP_006433208.1 sugar transporter ERD6-like 10 isoform X1 [Citrus clementina]
MSYJ060450	-1.13759	2.85242e-11	2.25208e-10	GO:0005515//protein binding	XP_006446698.1 dnaJ homolog subfamily B member 13 [Citrus clementina]
MSYJ125330	-1.11548	2.93734e-11	2.31568e-10	GO:0004672//protein kinase activity;GO:0005515//protein binding;GO:0005524//ATP binding	XP_006427729.1 receptor-like protein kinase [Citrus clementina]
MSYJ027860	-1.99159	3.1393e-11	2.47215e-10	GO:0001067//regulatory region nucleic acid binding;GO:0003674//molecular_function;GO:0003676//nucleic acid binding;GO:0003677//DNA binding;GO:0003700//transcription factor activity, sequence-specific DNA binding;GO:0005488//binding;GO:0043565//sequence-specific DNA binding;GO:0044212//transcription regulatory region DNA binding;GO:0097159//organic cyclic compound binding;GO:1901363//heterocyclic …	KDO54715.1 hypothetical protein CISIN_1g007546mg [Citrus sinensis]
MSYJ085300	-1.11952	3.16103e-11	2.48834e-10	-	XP_006434299.1 uncharacterized protein LOC18041432 [Citrus clementina]
MSYJ277000	-1.77303	3.19874e-11	2.51617e-10	GO:0003674//molecular_function;GO:0003824//catalytic activity;GO:0004497//monooxygenase activity;GO:0005488//binding;GO:0005506//iron ion binding;GO:0008395//steroid hydroxylase activity;GO:0010012//steroid 22-alpha hydroxylase activity;GO:0016491//oxidoreductase activity;GO:0016705//oxidoreductase activity, acting on paired donors, with incorporation or reduction of molecular oxygen;GO:0020037//…	GAY42718.1 hypothetical protein CUMW_069040 [Citrus unshiu]
MSYJ185950	-4.62205	3.40778e-11	2.67466e-10	GO:0003674//molecular_function;GO:0003824//catalytic activity;GO:0016787//hydrolase activity;GO:0016788//hydrolase activity, acting on ester bonds	XP_006449476.1 GDSL esterase/lipase At5g45910 [Citrus clementina]
MSYJ229190	-2.32665	3.68977e-11	2.89066e-10	GO:0003674//molecular_function;GO:0003723//RNA binding;GO:0003724//RNA helicase activity;GO:0003887//DNA-directed DNA polymerase activity;GO:0004176//ATP-dependent peptidase activity;GO:0004222//metalloendopeptidase activity;GO:0004386//helicase activity;GO:0005198//structural molecule activity;GO:0005524//ATP binding;GO:0009378//four-way junction helicase activity;GO:0016818//hydrolase activity,…	GAY66190.1 hypothetical protein CUMW_246760 [Citrus unshiu]
MSYJ210720	-11.2208	3.94031e-11	3.0824e-10	GO:0003674//molecular_function;GO:0005215//transporter activity;GO:0015238//drug transmembrane transporter activity;GO:0015291//secondary active transmembrane transporter activity;GO:0015297//antiporter activity;GO:0022804//active transmembrane transporter activity;GO:0022857//transmembrane transporter activity;GO:0042910//xenobiotic transporter activity	XP_006421854.1 protein DETOXIFICATION 49 [Citrus clementina]
MSYJ052840	-2.66297	4.05647e-11	3.1686e-10	GO:0003674//molecular_function;GO:0003676//nucleic acid binding;GO:0003677//DNA binding;GO:0003700//transcription factor activity, sequence-specific DNA binding;GO:0005488//binding;GO:0043565//sequence-specific DNA binding;GO:0097159//organic cyclic compound binding;GO:1901363//heterocyclic compound binding	KDO66509.1 hypothetical protein CISIN_1g041119mg [Citrus sinensis]
MSYJ121640	-1.30181	4.38689e-11	3.41792e-10	GO:0003674//molecular_function;GO:0005488//binding;GO:0015267//channel activity;GO:0016500//protein-hormone receptor activity;GO:0038023//signaling receptor activity;GO:0042562//hormone binding;GO:0043167//ion binding;GO:0043169//cation binding;GO:0046872//metal ion binding;GO:0060089//molecular transducer activity	GAY37408.1 hypothetical protein CUMW_028740 [Citrus unshiu]
MSYJ113370	-2.23995	4.52584e-11	3.52202e-10	GO:0003674//molecular_function;GO:0003824//catalytic activity;GO:0008378//galactosyltransferase activity;GO:0016740//transferase activity;GO:0016757//transferase activity, transferring glycosyl groups;GO:0016758//transferase activity, transferring hexosyl groups;GO:0047268//galactinol-raffinose galactosyltransferase activity;GO:0047274//galactinol-sucrose galactosyltransferase activity	XP_006444535.1 stachyose synthase [Citrus clementina]
MSTRG.11276	1.70557	4.83286e-11	3.75438e-10	-	hypothetical protein CUMW_211980 [Citrus unshiu]
MSYJ106670	-2.06019	4.86159e-11	3.77394e-10	GO:0000166//nucleotide binding;GO:0003674//molecular_function;GO:0003824//catalytic activity;GO:0004672//protein kinase activity;GO:0004674//protein serine/threonine kinase activity;GO:0005488//binding;GO:0005515//protein binding;GO:0005524//ATP binding;GO:0008144//drug binding;GO:0016301//kinase activity;GO:0016740//transferase activity;GO:0016772//transferase activity, transferring phosphorus-c…	XP_006477275.1 somatic embryogenesis receptor kinase 4 [Citrus sinensis]
MSYJ148930	1.32446	4.90794e-11	3.80853e-10	GO:0004672//protein kinase activity;GO:0005094//Rho GDP-dissociation inhibitor activity;GO:0005524//ATP binding;GO:0030246//carbohydrate binding	XP_006487681.1 L-type lectin-domain containing receptor kinase IX.1-like [Citrus sinensis]
MSYJ028020	-2.80902	4.95469e-11	3.84341e-10	GO:0003674//molecular_function;GO:0003676//nucleic acid binding;GO:0003723//RNA binding;GO:0003824//catalytic activity;GO:0004518//nuclease activity;GO:0004519//endonuclease activity;GO:0004521//endoribonuclease activity;GO:0004525//ribonuclease III activity;GO:0004540//ribonuclease activity;GO:0005488//binding;GO:0016787//hydrolase activity;GO:0016788//hydrolase activity, acting on ester bonds;G…	XP_006447610.2 uncharacterized protein LOC18051026 [Citrus clementina]
MSYJ003730	-2.75226	4.96493e-11	3.84854e-10	GO:0004672//protein kinase activity;GO:0005524//ATP binding	XP_006482014.1 receptor-like protein kinase FERONIA [Citrus sinensis]
MSYJ078140	-12.335	5.01169e-11	3.88196e-10	GO:0005515//protein binding	ESR40655.1 hypothetical protein CICLE_v10027330mg, partial [Citrus clementina]
MSTRG.13605	-1.2859	5.05297e-11	3.90966e-10	-	hypothetical protein CICLE_v10003897mg [Citrus clementina]
MSYJ012750	-1.81746	5.13438e-11	3.97121e-10	GO:0003674//molecular_function;GO:0004252//serine-type endopeptidase activity;GO:0016887//ATPase activity;GO:0043531//ADP binding	GAY38398.1 hypothetical protein CUMW_036400, partial [Citrus unshiu]
MSYJ128260	-1.65031	5.44355e-11	4.19965e-10	GO:0005515//protein binding;GO:0061608//nuclear import signal receptor activity	XP_006427279.1 uncharacterized protein LOC18037050 [Citrus clementina]
MSYJ097700	-2.79077	5.51582e-11	4.25386e-10	GO:0003674//molecular_function;GO:0003824//catalytic activity;GO:0003993//acid phosphatase activity;GO:0004629//phospholipase C activity;GO:0016787//hydrolase activity;GO:0016788//hydrolase activity, acting on ester bonds;GO:0016791//phosphatase activity;GO:0042578//phosphoric ester hydrolase activity	KDO47309.1 hypothetical protein CISIN_1g009875mg [Citrus sinensis]
MSYJ109140	-1.92898	6.53189e-11	5.01926e-10	-	GAY42022.1 hypothetical protein CUMW_063730 [Citrus unshiu]
MSYJ255510	-1.56733	6.61505e-11	5.08133e-10	GO:0003674//molecular_function;GO:0003824//catalytic activity;GO:0004553//hydrolase activity, hydrolyzing O-glycosyl compounds;GO:0008810//cellulase activity;GO:0008948//oxaloacetate decarboxylase activity;GO:0015081//sodium ion transmembrane transporter activity;GO:0016787//hydrolase activity;GO:0016798//hydrolase activity, acting on glycosyl bonds	GAY42940.1 hypothetical protein CUMW_070800 [Citrus unshiu]
MSYJ052970	-1.10973	6.89711e-11	5.28464e-10	GO:0003968//RNA-directed RNA polymerase activity	KDO66531.1 hypothetical protein CISIN_1g001771mg [Citrus sinensis]
MSYJ188540	1.46318	7.18273e-11	5.49754e-10	-	GAY35320.1 hypothetical protein CUMW_015610 [Citrus unshiu]
MSYJ119420	-1.1579	7.21955e-11	5.52175e-10	-	XP_006482725.1 uncharacterized protein LOC102625365 [Citrus sinensis]
MSYJ120380	-2.40088	7.23929e-11	5.53486e-10	GO:0000166//nucleotide binding;GO:0003674//molecular_function;GO:0003676//nucleic acid binding;GO:0003677//DNA binding;GO:0003678//DNA helicase activity;GO:0003682//chromatin binding;GO:0003688//DNA replication origin binding;GO:0003690//double-stranded DNA binding;GO:0003697//single-stranded DNA binding;GO:0003824//catalytic activity;GO:0004176//ATP-dependent peptidase activity;GO:0004386//helic…	XP_006423406.1 DNA replication licensing factor MCM4 [Citrus clementina]
MSYJ160670	-1.68623	7.46451e-11	5.69681e-10	GO:0003674//molecular_function;GO:0003676//nucleic acid binding;GO:0003677//DNA binding;GO:0003700//transcription factor activity, sequence-specific DNA binding;GO:0005488//binding;GO:0097159//organic cyclic compound binding;GO:1901363//heterocyclic compound binding	XP_006483139.1 myb family transcription factor PHL8-like isoform X1 [Citrus sinensis]
MSYJ109780	-1.17043	7.5753e-11	5.77929e-10	GO:0003824//catalytic activity;GO:0004316//3-oxoacyl-[acyl-carrier-protein] reductase (NADPH) activity;GO:0004757//sepiapterin reductase activity;GO:0008667//2,3-dihydro-2,3-dihydroxybenzoate dehydrogenase activity;GO:0008678//2-deoxy-D-gluconate 3-dehydrogenase activity;GO:0016491//oxidoreductase activity;GO:0016630//protochlorophyllide reductase activity;GO:0050662//coenzyme binding;GO:0051287/…	XP_006445100.1 (+)-neomenthol dehydrogenase isoform X2 [Citrus clementina]
MSYJ140990	-11.4023	7.58089e-11	5.78148e-10	GO:0004568//chitinase activity	XP_006419422.1 chitinase-like protein 2 [Citrus clementina]
MSYJ022760	-3.49963	7.70079e-11	5.86871e-10	GO:0016491//oxidoreductase activity	XP_024039292.1 protein SRG1 [Citrus clementina]
MSYJ124510	-1.31197	7.79854e-11	5.93879e-10	GO:0001067//regulatory region nucleic acid binding;GO:0003674//molecular_function;GO:0003676//nucleic acid binding;GO:0003677//DNA binding;GO:0003700//transcription factor activity, sequence-specific DNA binding;GO:0005488//binding;GO:0005515//protein binding;GO:0043565//sequence-specific DNA binding;GO:0044212//transcription regulatory region DNA binding;GO:0097159//organic cyclic compound bindi…	XP_006427622.1 probable WRKY transcription factor 40 [Citrus clementina]
MSYJ209370	-1.21221	8.50005e-11	6.45931e-10	GO:0003674//molecular_function;GO:0003824//catalytic activity;GO:0008194//UDP-glycosyltransferase activity;GO:0016740//transferase activity;GO:0016757//transferase activity, transferring glycosyl groups;GO:0016758//transferase activity, transferring hexosyl groups;GO:0047262//polygalacturonate 4-alpha-galacturonosyltransferase activity	ESR50976.1 hypothetical protein CICLE_v10031574mg [Citrus clementina]
MSYJ210480	-1.02708	8.72389e-11	6.62231e-10	GO:0003674//molecular_function;GO:0003676//nucleic acid binding;GO:0003677//DNA binding;GO:0003700//transcription factor activity, sequence-specific DNA binding;GO:0005488//binding;GO:0097159//organic cyclic compound binding;GO:1901363//heterocyclic compound binding	XP_006490294.1 transcription factor TCP19 [Citrus sinensis]
MSYJ106020	-1.27253	8.8755e-11	6.72779e-10	GO:0003674//molecular_function;GO:0003824//catalytic activity;GO:0004175//endopeptidase activity;GO:0004190//aspartic-type endopeptidase activity;GO:0008233//peptidase activity;GO:0016787//hydrolase activity;GO:0070001//aspartic-type peptidase activity;GO:0070011//peptidase activity, acting on L-amino acid peptides	GAY43532.1 hypothetical protein CUMW_075210 [Citrus unshiu]
MSTRG.7531	-2.16993	8.93995e-11	6.77423e-10	-	transposase [Cucumis melo var. makuwa] [Cucumis melo]
MSYJ019570	-2.75002	9.02374e-11	6.83286e-10	GO:0004397//histidine ammonia-lyase activity;GO:0016841//ammonia-lyase activity;GO:0050368//tyrosine 2,3-aminomutase activity	XP_006488063.1 phenylalanine ammonia-lyase-like [Citrus sinensis]
MSYJ032430	-2.61244	9.10227e-11	6.88742e-10	GO:0016787//hydrolase activity	XP_006429993.1 probable carboxylesterase 15 [Citrus clementina]
MSYJ016620	-1.3164	9.2719e-11	7.00581e-10	GO:0004413//homoserine kinase activity;GO:0004672//protein kinase activity;GO:0004674//protein serine/threonine kinase activity;GO:0005524//ATP binding	XP_006481075.1 putative receptor-like protein kinase At4g00960 [Citrus sinensis]
MSYJ049070	-1.14571	9.51663e-11	7.18561e-10	GO:0008270//zinc ion binding;GO:0046872//metal ion binding;GO:0061630//ubiquitin protein ligase activity;GO:0097602//cullin family protein binding	GAY38659.1 hypothetical protein CUMW_038360 [Citrus unshiu]
MSYJ063990	1.10742	1.00777e-10	7.5931e-10	-	XP_006434049.2 uncharacterized protein LOC18041830 [Citrus clementina]
MSYJ126790	-2.91733	1.02006e-10	7.68024e-10	GO:0004568//chitinase activity	XP_006422475.1 endochitinase [Citrus clementina]
MSYJ157090	-1.38216	1.08011e-10	8.11512e-10	GO:0000166//nucleotide binding;GO:0003674//molecular_function;GO:0003824//catalytic activity;GO:0004672//protein kinase activity;GO:0004674//protein serine/threonine kinase activity;GO:0005488//binding;GO:0005515//protein binding;GO:0005516//calmodulin binding;GO:0005524//ATP binding;GO:0008144//drug binding;GO:0016301//kinase activity;GO:0016740//transferase activity;GO:0016772//transferase acti…	KDO61739.1 hypothetical protein CISIN_1g036583mg [Citrus sinensis]
MSYJ263470	1.4846	1.15359e-10	8.64888e-10	GO:0000166//nucleotide binding;GO:0003674//molecular_function;GO:0003677//DNA binding;GO:0003824//catalytic activity;GO:0003924//GTPase activity;GO:0004527//exonuclease activity;GO:0005215//transporter activity;GO:0005260//channel-conductance-controlling ATPase activity;GO:0005319//lipid transporter activity;GO:0005488//binding;GO:0005524//ATP binding;GO:0005525//GTP binding;GO:0008144//drug bind…	XP_006484035.1 putative ABC transporter C family member 15 isoform X1 [Citrus sinensis]
MSYJ065640	-2.72048	1.29365e-10	9.66488e-10	-	XP_011016984.1 PREDICTED: LOW QUALITY PROTEIN: uncharacterized protein LOC105120478 [Populus euphratica]
MSYJ267870	-2.98958	1.29859e-10	9.69841e-10	GO:0003674//molecular_function;GO:0003824//catalytic activity;GO:0004784//superoxide dismutase activity;GO:0005488//binding;GO:0005507//copper ion binding;GO:0008270//zinc ion binding;GO:0016209//antioxidant activity;GO:0016491//oxidoreductase activity;GO:0016721//oxidoreductase activity, acting on superoxide radicals as acceptor;GO:0043167//ion binding;GO:0043169//cation binding;GO:0046872//meta…	CAA03881.1 Cu/Zn superoxide dismutase, partial [Citrus sinensis]
MSYJ272710	1.62734	1.30145e-10	9.71334e-10	GO:0004672//protein kinase activity;GO:0005515//protein binding;GO:0005524//ATP binding	XP_024956756.1 probable leucine-rich repeat receptor-like protein kinase At1g35710 isoform X2 [Citrus sinensis]
MSTRG.17623	1.12099	1.30277e-10	9.71727e-10	-	Glycine--tRNA ligase beta subunit [Gossypium australe]
MSYJ232540	-2.85086	1.47881e-10	1.09903e-09	GO:0003674//molecular_function;GO:0003676//nucleic acid binding;GO:0003677//DNA binding;GO:0003700//transcription factor activity, sequence-specific DNA binding;GO:0005488//binding;GO:0005524//ATP binding;GO:0043565//sequence-specific DNA binding;GO:0097159//organic cyclic compound binding;GO:1901363//heterocyclic compound binding	XP_006439640.1 probable WRKY transcription factor 61 [Citrus clementina]
MSYJ274690	-1.4989	1.49704e-10	1.11219e-09	GO:0004672//protein kinase activity;GO:0004674//protein serine/threonine kinase activity;GO:0005524//ATP binding	XP_015384811.1 G-type lectin S-receptor-like serine/threonine-protein kinase At4g27290 isoform X1 [Citrus sinensis]
MSYJ061700	-1.19063	1.55067e-10	1.15083e-09	-	XP_006447039.1 uncharacterized protein LOC18052991 [Citrus clementina]
MSTRG.12945	1.0347	1.56014e-10	1.15745e-09	GO:0016462//pyrophosphatase activity;GO:0043169//cation binding	soluble inorganic pyrophosphatase isoform X2 [Citrus clementina]
MSYJ146880	-3.78386	1.56659e-10	1.16183e-09	-	ESR64080.1 hypothetical protein CICLE_v10009387mg [Citrus clementina]
MSYJ243550	-2.96914	1.62988e-10	1.20666e-09	GO:0004553//hydrolase activity, hydrolyzing O-glycosyl compounds;GO:0005509//calcium ion binding;GO:0005515//protein binding;GO:0015159//polysaccharide transmembrane transporter activity;GO:0046983//protein dimerization activity	KDO48936.1 hypothetical protein CISIN_1g031616mg [Citrus sinensis]
MSYJ267500	-2.6199	1.67918e-10	1.24187e-09	GO:0003924//GTPase activity;GO:0003968//RNA-directed RNA polymerase activity;GO:0004828//serine-tRNA ligase activity;GO:0005198//structural molecule activity;GO:0005524//ATP binding;GO:0005525//GTP binding;GO:0009029//tetraacyldisaccharide 4'-kinase activity;GO:0016772//transferase activity, transferring phosphorus-containing groups;GO:0016818//hydrolase activity, acting on acid anhydrides, in ph…	XP_024951593.1 probable disease resistance protein At4g27220 isoform X1 [Citrus sinensis]
MSYJ178170	1.15388	1.68283e-10	1.24414e-09	GO:0003674//molecular_function;GO:0003676//nucleic acid binding;GO:0003677//DNA binding;GO:0005488//binding;GO:0097159//organic cyclic compound binding;GO:1901363//heterocyclic compound binding	XP_006440920.1 transcription factor MYBS1 [Citrus clementina]
MSYJ208920	-1.7237	1.77734e-10	1.3131e-09	GO:0000166//nucleotide binding;GO:0003674//molecular_function;GO:0003824//catalytic activity;GO:0004672//protein kinase activity;GO:0004674//protein serine/threonine kinase activity;GO:0004675//transmembrane receptor protein serine/threonine kinase activity;GO:0004888//transmembrane signaling receptor activity;GO:0005488//binding;GO:0005515//protein binding;GO:0005524//ATP binding;GO:0008144//dru…	XP_006437790.1 protein NSP-INTERACTING KINASE 2 [Citrus clementina]
MSYJ175990	-1.63632	1.81158e-10	1.33607e-09	GO:0003674//molecular_function;GO:0005488//binding;GO:0005515//protein binding;GO:0016168//chlorophyll binding;GO:0019904//protein domain specific binding;GO:0031409//pigment binding;GO:0043167//ion binding;GO:0043168//anion binding;GO:0043169//cation binding;GO:0046872//metal ion binding;GO:0046906//tetrapyrrole binding;GO:0048037//cofactor binding;GO:0097159//organic cyclic compound binding;GO:…	XP_006440616.1 chlorophyll a-b binding protein P4, chloroplastic [Citrus clementina]
MSYJ071680	-1.34567	1.92481e-10	1.4186e-09	-	XP_006450225.1 protein GLUTAMINE DUMPER 5 [Citrus clementina]
MSTRG.20151	-3.33547	2.2837e-10	1.67161e-09	GO:0035251//UDP-glucosyltransferase activity	7-deoxyloganetin glucosyltransferase [Citrus clementina]
MSYJ159310	-11.0084	2.62407e-10	1.91144e-09	GO:0003674//molecular_function;GO:0005215//transporter activity;GO:0022857//transmembrane transporter activity	XP_006432378.1 WAT1-related protein At5g07050 [Citrus clementina]
MSYJ112710	-2.27157	2.66147e-10	1.938e-09	GO:0003674//molecular_function;GO:0003824//catalytic activity;GO:0004553//hydrolase activity, hydrolyzing O-glycosyl compounds;GO:0004568//chitinase activity;GO:0016787//hydrolase activity;GO:0016798//hydrolase activity, acting on glycosyl bonds	XP_006444622.2 chitinase 10 [Citrus clementina]
MSYJ049770	-3.93979	2.91667e-10	2.11536e-09	GO:0003674//molecular_function;GO:0003824//catalytic activity;GO:0004175//endopeptidase activity;GO:0004252//serine-type endopeptidase activity;GO:0008233//peptidase activity;GO:0008236//serine-type peptidase activity;GO:0016787//hydrolase activity;GO:0017171//serine hydrolase activity;GO:0070011//peptidase activity, acting on L-amino acid peptides	-
MSYJ113350	-1.46192	3.20506e-10	2.31721e-09	-	XP_006444537.1 transcription factor UPBEAT1 [Citrus clementina]
MSTRG.9701	-1.0307	3.36417e-10	2.42645e-09	GO:0016740//transferase activity	transcription factor GTE1 [Citrus clementina]
MSYJ236610	-1.35986	3.56136e-10	2.56432e-09	GO:0004672//protein kinase activity;GO:0004674//protein serine/threonine kinase activity;GO:0005524//ATP binding	XP_024033363.1 G-type lectin S-receptor-like serine/threonine-protein kinase At4g27290 [Citrus clementina]
MSYJ218760	-1.99853	3.67807e-10	2.64747e-09	GO:0050840//extracellular matrix binding	GAY40677.1 hypothetical protein CUMW_053830 [Citrus unshiu]
MSYJ175920	-1.9498	3.81095e-10	2.73848e-09	GO:0000166//nucleotide binding;GO:0003674//molecular_function;GO:0003824//catalytic activity;GO:0004148//dihydrolipoyl dehydrogenase activity;GO:0004355//glutamate synthase (NADPH) activity;GO:0004791//thioredoxin-disulfide reductase activity;GO:0005488//binding;GO:0016166//phytoene dehydrogenase activity;GO:0016491//oxidoreductase activity;GO:0016627//oxidoreductase activity, acting on the CH-CH…	XP_006440606.1 geranylgeranyl diphosphate reductase, chloroplastic [Citrus clementina]
MSYJ043500	-5.55459	3.87459e-10	2.78233e-09	GO:0003674//molecular_function;GO:0003824//catalytic activity;GO:0004650//polygalacturonase activity;GO:0005488//binding;GO:0016829//lyase activity;GO:0016835//carbon-oxygen lyase activity;GO:0016837//carbon-oxygen lyase activity, acting on polysaccharides;GO:0030570//pectate lyase activity;GO:0043167//ion binding;GO:0043169//cation binding;GO:0046872//metal ion binding	XP_006447221.1 pectate lyase [Citrus clementina]
MSYJ158210	-1.94084	3.89629e-10	2.79602e-09	GO:0042623//ATPase activity, coupled	XP_006445771.1 protein SMAX1-LIKE 3 [Citrus clementina]
MSYJ266130	-2.37926	4.18655e-10	2.99922e-09	GO:0003674//molecular_function;GO:0005488//binding;GO:0005509//calcium ion binding;GO:0043167//ion binding;GO:0043169//cation binding;GO:0046872//metal ion binding	XP_006445975.1 FT-interacting protein 1 [Citrus clementina]
MSYJ095360	1.06054	4.18791e-10	2.99922e-09	GO:0008168//methyltransferase activity;GO:0008171//O-methyltransferase activity;GO:0046983//protein dimerization activity	XP_006420931.1 caffeic acid 3-O-methyltransferase [Citrus clementina]
MSTRG.10777	-1.121	4.23757e-10	3.03376e-09	-	Myb/SANT-like domain containing protein [Trema orientale]
MSYJ253180	4.95198	4.58779e-10	3.27457e-09	-	ESR47290.1 hypothetical protein CICLE_v10003675mg [Citrus clementina]
MSTRG.12758	-3.80323	4.61626e-10	3.29379e-09	-	linoleate 13S-lipoxygenase 2-1, chloroplastic-like [Cannabis sativa]
MSYJ046710	1.16399	4.82339e-10	3.43927e-09	GO:0017025//TBP-class protein binding	XP_006426085.1 cyclin-D5-1 [Citrus clementina]
MSYJ228930	-1.55234	5.21142e-10	3.71098e-09	GO:0005515//protein binding	KDO41879.1 hypothetical protein CISIN_1g002055mg [Citrus sinensis]
MSYJ166530	-1.55172	5.36899e-10	3.82062e-09	GO:0016787//hydrolase activity	XP_024038278.1 2-hydroxyisoflavanone dehydratase-like [Citrus clementina]
MSYJ097730	1.14521	5.38276e-10	3.82914e-09	-	XP_006436853.1 protein NUCLEAR FUSION DEFECTIVE 4 isoform X1 [Citrus clementina]
MSYJ081540	-11.2546	5.40811e-10	3.84589e-09	GO:0003700//transcription factor activity, sequence-specific DNA binding	XP_006464539.1 ethylene-responsive transcription factor ERF110 isoform X1 [Citrus sinensis]
MSYJ244650	3.24981	5.56526e-10	3.95368e-09	-	ESR36008.1 hypothetical protein CICLE_v10029877mg, partial [Citrus clementina]
MSYJ243100	-1.95598	5.5962e-10	3.97433e-09	GO:0003674//molecular_function;GO:0003824//catalytic activity;GO:0005488//binding;GO:0016491//oxidoreductase activity;GO:0016701//oxidoreductase activity, acting on single donors with incorporation of molecular oxygen;GO:0016702//oxidoreductase activity, acting on single donors with incorporation of molecular oxygen, incorporation of two atoms of oxygen;GO:0043167//ion binding;GO:0043169//cation …	XP_006484631.2 probable carotenoid cleavage dioxygenase 4, chloroplastic [Citrus sinensis]
MSYJ090990	-1.28458	5.93255e-10	4.19639e-09	GO:0003674//molecular_function;GO:0005488//binding;GO:0008289//lipid binding	XP_006423862.1 non-specific lipid-transfer protein-like protein At5g64080 isoform X1 [Citrus clementina]
MSYJ128240	-1.52488	6.03056e-10	4.26005e-09	GO:0003674//molecular_function;GO:0004672//protein kinase activity;GO:0005524//ATP binding	XP_006427281.1 G-type lectin S-receptor-like serine/threonine-protein kinase SD2-5 [Citrus clementina]
MSYJ236910	-2.96923	6.28516e-10	4.42666e-09	-	ESR41874.1 hypothetical protein CICLE_v10011671mg [Citrus clementina]
MSYJ020490	-1.17037	6.37404e-10	4.4863e-09	GO:0005524//ATP binding	XP_006424655.1 interactor of constitutive active ROPs 3 [Citrus clementina]
MSYJ148370	-1.43348	6.47873e-10	4.55696e-09	-	XP_006450611.1 nitrate regulatory gene2 protein [Citrus clementina]
MSYJ241100	-1.3054	6.49948e-10	4.57005e-09	GO:0016747//transferase activity, transferring acyl groups other than amino-acyl groups	KDO41287.1 hypothetical protein CISIN_1g044243mg [Citrus sinensis]
MSYJ142950	-2.45403	7.22884e-10	5.06615e-09	GO:0022857//transmembrane transporter activity	XP_006486681.1 hippocampus abundant transcript-like protein 1 [Citrus sinensis]
MSYJ267560	4.56333	7.35798e-10	5.14986e-09	GO:0003824//catalytic activity;GO:0003854//3-beta-hydroxy-delta5-steroid dehydrogenase activity;GO:0003978//UDP-glucose 4-epimerase activity;GO:0008460//dTDP-glucose 4,6-dehydratase activity;GO:0016491//oxidoreductase activity;GO:0016616//oxidoreductase activity, acting on the CH-OH group of donors, NAD or NADP as acceptor;GO:0016651//oxidoreductase activity, acting on NAD(P)H;GO:0016757//transfe…	XP_006441538.1 eugenol synthase 1 [Citrus clementina]
MSYJ048790	-1.12383	7.53109e-10	5.26582e-09	GO:0008194//UDP-glycosyltransferase activity;GO:0016758//transferase activity, transferring hexosyl groups	XP_006466241.1 linamarin synthase 2-like [Citrus sinensis]
MSYJ018960	-1.48562	7.56115e-10	5.28336e-09	-	GAY58740.1 hypothetical protein CUMW_189240 [Citrus unshiu]
MSYJ276590	-2.31173	7.91819e-10	5.52921e-09	GO:0003674//molecular_function;GO:0003824//catalytic activity;GO:0008194//UDP-glycosyltransferase activity;GO:0016740//transferase activity;GO:0016757//transferase activity, transferring glycosyl groups;GO:0016758//transferase activity, transferring hexosyl groups;GO:0047262//polygalacturonate 4-alpha-galacturonosyltransferase activity	XP_006425750.1 probable galacturonosyltransferase-like 1 [Citrus clementina]
MSYJ137740	-1.28816	8.05476e-10	5.62089e-09	GO:0003674//molecular_function;GO:0003676//nucleic acid binding;GO:0003824//catalytic activity;GO:0005488//binding;GO:0016491//oxidoreductase activity;GO:0043167//ion binding;GO:0043169//cation binding;GO:0046872//metal ion binding;GO:0051213//dioxygenase activity;GO:0097159//organic cyclic compound binding;GO:1901363//heterocyclic compound binding	GAY57493.1 hypothetical protein CUMW_179870 [Citrus unshiu]
MSYJ153120	1.00908	8.19497e-10	5.71686e-09	GO:0003824//catalytic activity;GO:0004847//urea carboxylase activity	XP_006436757.1 glycine cleavage system H protein, mitochondrial [Citrus clementina]
MSYJ237740	-3.85724	8.42736e-10	5.87127e-09	-	XP_006469729.1 cysteine-rich repeat secretory protein 38 [Citrus sinensis]
MSYJ092250	-2.05184	8.53821e-10	5.94655e-09	GO:0003677//DNA binding;GO:0005524//ATP binding;GO:0016787//hydrolase activity;GO:0070615//nucleosome-dependent ATPase activity	XP_006440142.1 SNF2 domain-containing protein CLASSY 3 [Citrus clementina]
MSYJ286160	-2.14456	8.8337e-10	6.15034e-09	-	GAY59509.1 hypothetical protein CUMW_194990 [Citrus unshiu]
MSYJ114490	-2.45838	9.80468e-10	6.80409e-09	GO:0003674//molecular_function;GO:0005515//protein binding	XP_006437362.1 F-box/kelch-repeat protein SKIP25 [Citrus clementina]
MSYJ190960	-1.66651	1.0731e-09	7.41305e-09	-	XP_006453446.1 protein GLUTAMINE DUMPER 3 [Citrus clementina]
MSYJ135330	2.40408	1.09953e-09	7.58579e-09	-	XP_006448200.1 protein PLANT CADMIUM RESISTANCE 2 isoform X1 [Citrus clementina]
MSYJ011560	-1.34776	1.19823e-09	8.25599e-09	GO:0003674//molecular_function;GO:0003824//catalytic activity;GO:0004553//hydrolase activity, hydrolyzing O-glycosyl compounds;GO:0004565//beta-galactosidase activity;GO:0005488//binding;GO:0015925//galactosidase activity;GO:0016787//hydrolase activity;GO:0016798//hydrolase activity, acting on glycosyl bonds;GO:0030246//carbohydrate binding	KDO65275.1 hypothetical protein CISIN_1g002867mg [Citrus sinensis]
MSYJ106390	-1.04117	1.29477e-09	8.89526e-09	GO:0003674//molecular_function;GO:0003824//catalytic activity;GO:0005375//copper ion transmembrane transporter activity;GO:0005488//binding;GO:0005507//copper ion binding;GO:0016491//oxidoreductase activity;GO:0016722//oxidoreductase activity, oxidizing metal ions;GO:0016798//hydrolase activity, acting on glycosyl bonds;GO:0043167//ion binding;GO:0043169//cation binding;GO:0046872//metal ion bind…	XP_006440373.1 monocopper oxidase-like protein SKU5 isoform X1 [Citrus clementina]
MSYJ147040	-2.27723	1.44025e-09	9.85651e-09	GO:0003674//molecular_function;GO:0003676//nucleic acid binding;GO:0003677//DNA binding;GO:0003700//transcription factor activity, sequence-specific DNA binding;GO:0005488//binding;GO:0043565//sequence-specific DNA binding;GO:0097159//organic cyclic compound binding;GO:1901363//heterocyclic compound binding	XP_015385015.1 homeobox protein ATH1 [Citrus sinensis]
MSYJ258010	-5.02035	1.4735e-09	1.00711e-08	GO:0008236//serine-type peptidase activity	ESR47977.1 hypothetical protein CICLE_v10000364mg [Citrus clementina]
MSYJ071970	-1.01151	1.55792e-09	1.06174e-08	GO:0016655//oxidoreductase activity, acting on NAD(P)H, quinone or similar compound as acceptor;GO:0022857//transmembrane transporter activity	XP_006450267.1 probable folate-biopterin transporter 6 [Citrus clementina]
MSYJ188010	1.19931	1.5737e-09	1.07181e-08	-	XP_006449760.1 probable F-box protein At4g22030 [Citrus clementina]
MSYJ066150	1.02559	1.62429e-09	1.10485e-08	-	XP_006433680.1 uncharacterized protein LOC18040649 [Citrus clementina]
MSYJ272070	-4.1392	1.6572e-09	1.12687e-08	GO:0008891//glycolate oxidase activity;GO:0016491//oxidoreductase activity;GO:0050660//flavin adenine dinucleotide binding	XP_006421542.1 berberine bridge enzyme-like 15 [Citrus clementina]
MSYJ052810	-1.23643	1.80514e-09	1.22512e-08	GO:0003674//molecular_function;GO:0003824//catalytic activity;GO:0016740//transferase activity;GO:0016757//transferase activity, transferring glycosyl groups	KDO66501.1 hypothetical protein CISIN_1g005796mg [Citrus sinensis]
MSYJ286200	-10.7313	2.13082e-09	1.44155e-08	-	XP_006441621.1 aspartic proteinase CDR1 [Citrus clementina]
MSYJ177460	-1.76206	2.17506e-09	1.46961e-08	GO:0001067//regulatory region nucleic acid binding;GO:0003674//molecular_function;GO:0003676//nucleic acid binding;GO:0003677//DNA binding;GO:0003700//transcription factor activity, sequence-specific DNA binding;GO:0005488//binding;GO:0043167//ion binding;GO:0043169//cation binding;GO:0044212//transcription regulatory region DNA binding;GO:0046872//metal ion binding;GO:0097159//organic cyclic com…	XP_006440822.1 dof zinc finger protein DOF5.4 [Citrus clementina]
MSYJ069110	-1.3699	2.28006e-09	1.53812e-08	GO:0003674//molecular_function;GO:0003824//catalytic activity;GO:0004842//ubiquitin-protein transferase activity;GO:0005515//protein binding;GO:0016740//transferase activity;GO:0019787//ubiquitin-like protein transferase activity	GAY46353.1 hypothetical protein CUMW_096410 [Citrus unshiu]
MSYJ059880	-1.98686	2.28398e-09	1.54027e-08	GO:0003677//DNA binding	XP_006446621.1 SUPPRESSOR OF GAMMA RESPONSE 1 isoform X2 [Citrus clementina]
MSYJ023610	-1.0662	2.45384e-09	1.65064e-08	GO:0003674//molecular_function;GO:0005215//transporter activity;GO:0005216//ion channel activity;GO:0005261//cation channel activity;GO:0005381//iron ion transmembrane transporter activity;GO:0005488//binding;GO:0005515//protein binding;GO:0008324//cation transmembrane transporter activity;GO:0015075//ion transmembrane transporter activity;GO:0015093//ferrous iron transmembrane transporter activi…	GAY32154.1 hypothetical protein CUMW_000870 [Citrus unshiu]
MSYJ193820	-2.69257	2.46374e-09	1.65625e-08	-	XP_006446066.1 UPF0481 protein At3g47200 [Citrus clementina]
MSYJ020190	-1.04899	2.56996e-09	1.72384e-08	GO:0003674//molecular_function;GO:0003676//nucleic acid binding;GO:0003677//DNA binding;GO:0003700//transcription factor activity, sequence-specific DNA binding;GO:0005488//binding;GO:0097159//organic cyclic compound binding;GO:1901363//heterocyclic compound binding	XP_006424619.1 auxin response factor 4 isoform X2 [Citrus clementina]
MSYJ213270	-2.87752	2.6478e-09	1.77326e-08	-	XP_006435569.1 uncharacterized protein LOC18043559 [Citrus clementina]
MSYJ237780	-1.10846	2.74697e-09	1.83851e-08	GO:0003677//DNA binding;GO:0046983//protein dimerization activity	XP_006447462.2 agamous-like MADS-box protein AGL66 [Citrus clementina]
MSYJ058480	2.19839	2.82935e-09	1.89246e-08	GO:0015238//drug transmembrane transporter activity;GO:0015297//antiporter activity;GO:0042910//xenobiotic transporter activity	XP_006437277.2 protein DETOXIFICATION 24 [Citrus clementina]
MSYJ197310	-3.22707	2.83582e-09	1.89619e-08	-	XP_024958188.1 protein FAF-like, chloroplastic [Citrus sinensis]
MSYJ259040	-1.64335	2.85864e-09	1.91085e-08	-	KDO83897.1 hypothetical protein CISIN_1g041946mg [Citrus sinensis]
MSYJ078870	1.81386	2.9626e-09	1.97723e-08	GO:0008168//methyltransferase activity;GO:0008171//O-methyltransferase activity;GO:0046983//protein dimerization activity	XP_006420394.2 xanthohumol 4'-O-methyltransferase [Citrus clementina]
MSYJ124620	-1.37597	3.0335e-09	2.02392e-08	GO:0005506//iron ion binding;GO:0016705//oxidoreductase activity, acting on paired donors, with incorporation or reduction of molecular oxygen;GO:0020037//heme binding	XP_006493371.2 cytochrome P450 71A1-like [Citrus sinensis]
MSYJ136160	-11.0014	3.0876e-09	2.05937e-08	GO:0004866//endopeptidase inhibitor activity	XP_006441461.1 kunitz trypsin inhibitor 2 [Citrus clementina]
MSYJ111520	-1.15328	3.18328e-09	2.11986e-08	GO:0003674//molecular_function;GO:0003700//transcription factor activity, sequence-specific DNA binding	XP_006444820.1 uncharacterized protein At4g00950 [Citrus clementina]
MSYJ248520	-2.30686	3.24135e-09	2.15718e-08	GO:0046873//metal ion transmembrane transporter activity	XP_006422259.1 zinc transporter 1 [Citrus clementina]
MSYJ188050	-1.37865	3.29369e-09	2.19064e-08	GO:0003674//molecular_function;GO:0005102//receptor binding;GO:0005488//binding;GO:0005515//protein binding;GO:0005524//ATP binding;GO:0008134//transcription factor binding;GO:0008384//IkappaB kinase activity;GO:0008565//protein transporter activity;GO:0015078//hydrogen ion transmembrane transporter activity;GO:0042287//MHC protein binding;GO:0042288//MHC class I protein binding;GO:0042803//prote…	ESR63004.1 hypothetical protein CICLE_v10016599mg [Citrus clementina]
MSYJ190340	-1.84241	3.55296e-09	2.35498e-08	GO:0000166//nucleotide binding;GO:0003674//molecular_function;GO:0003824//catalytic activity;GO:0004672//protein kinase activity;GO:0004674//protein serine/threonine kinase activity;GO:0004675//transmembrane receptor protein serine/threonine kinase activity;GO:0004888//transmembrane signaling receptor activity;GO:0005488//binding;GO:0005524//ATP binding;GO:0008144//drug binding;GO:0016301//kinase…	XP_006453346.1 probable receptor-like serine/threonine-protein kinase At5g57670 [Citrus clementina]
MSYJ057490	-3.08746	3.61149e-09	2.39154e-08	GO:0016787//hydrolase activity;GO:0047746//chlorophyllase activity	XP_006441774.1 probable carboxylesterase 18 [Citrus clementina]
MSYJ239400	-2.30948	3.66652e-09	2.42648e-08	GO:0016491//oxidoreductase activity	ESR33419.1 hypothetical protein CICLE_v10005202mg [Citrus clementina]
MSYJ112180	-1.37759	3.67082e-09	2.42857e-08	GO:0008171//O-methyltransferase activity;GO:0046983//protein dimerization activity	XP_006444713.1 anthranilate N-methyltransferase [Citrus clementina]
MSYJ191630	-1.27944	3.77856e-09	2.49829e-08	GO:0003824//catalytic activity;GO:0005515//protein binding	XP_006446355.1 F-box/kelch-repeat protein At5g26960 [Citrus clementina]
MSYJ207000	-4.45239	3.79889e-09	2.51095e-08	GO:0004857//enzyme inhibitor activity	XP_006421707.1 21 kDa protein [Citrus clementina]
MSYJ269670	-1.69822	3.89747e-09	2.57371e-08	GO:0003824//catalytic activity;GO:0004316//3-oxoacyl-[acyl-carrier-protein] reductase (NADPH) activity;GO:0004757//sepiapterin reductase activity;GO:0008667//2,3-dihydro-2,3-dihydroxybenzoate dehydrogenase activity;GO:0008678//2-deoxy-D-gluconate 3-dehydrogenase activity;GO:0016491//oxidoreductase activity;GO:0016630//protochlorophyllide reductase activity;GO:0016757//transferase activity, transf…	XP_006439274.1 short-chain dehydrogenase TIC 32, chloroplastic [Citrus clementina]
MSYJ267260	-1.63798	4.01171e-09	2.6475e-08	-	XP_015380786.1 uncharacterized protein LOC102625982 [Citrus sinensis]
MSYJ165680	-1.32825	4.0225e-09	2.6538e-08	GO:0000166//nucleotide binding;GO:0003674//molecular_function;GO:0003676//nucleic acid binding;GO:0003677//DNA binding;GO:0003678//DNA helicase activity;GO:0003724//RNA helicase activity;GO:0003824//catalytic activity;GO:0004003//ATP-dependent DNA helicase activity;GO:0004386//helicase activity;GO:0005488//binding;GO:0005524//ATP binding;GO:0008144//drug binding;GO:0008854//exodeoxyribonuclease V…	XP_006419983.1 probable RNA helicase SDE3 [Citrus clementina]
MSYJ197980	-2.90689	4.08448e-09	2.69302e-08	GO:0005515//protein binding	GAY63605.1 hypothetical protein CUMW_226970 [Citrus unshiu]
MSYJ271980	-1.39556	4.16723e-09	2.74588e-08	GO:0003700//transcription factor activity, sequence-specific DNA binding;GO:0005215//transporter activity;GO:0005515//protein binding;GO:0043565//sequence-specific DNA binding	GAY60290.1 hypothetical protein CUMW_200820 [Citrus unshiu]
MSTRG.14630	-1.01563	4.29365e-09	2.82655e-08	GO:0005198//structural molecule activity	60S ribosomal protein L34-like [Citrus sinensis]
MSYJ267570	4.05426	4.65367e-09	3.05411e-08	GO:0003824//catalytic activity;GO:0003854//3-beta-hydroxy-delta5-steroid dehydrogenase activity;GO:0003978//UDP-glucose 4-epimerase activity;GO:0008460//dTDP-glucose 4,6-dehydratase activity;GO:0016491//oxidoreductase activity;GO:0016616//oxidoreductase activity, acting on the CH-OH group of donors, NAD or NADP as acceptor;GO:0016757//transferase activity, transferring glycosyl groups;GO:0050661/…	GAY68313.1 hypothetical protein CUMW_263150, partial [Citrus unshiu]
MSYJ000760	-1.89261	4.65921e-09	3.0568e-08	GO:0000010//trans-hexaprenyltranstransferase activity;GO:0050347//trans-octaprenyltranstransferase activity	GAY62494.1 hypothetical protein CUMW_218240 [Citrus unshiu]
MSTRG.19603	-1.01736	5.06843e-09	3.30817e-08	-	integrase [Populus trichocarpa]
MSYJ002890	-1.26871	5.23477e-09	3.41022e-08	GO:0003674//molecular_function;GO:0003824//catalytic activity;GO:0004316//3-oxoacyl-[acyl-carrier-protein] reductase (NADPH) activity;GO:0004757//sepiapterin reductase activity;GO:0008667//2,3-dihydro-2,3-dihydroxybenzoate dehydrogenase activity;GO:0008678//2-deoxy-D-gluconate 3-dehydrogenase activity;GO:0008712//ADP-glyceromanno-heptose 6-epimerase activity;GO:0016491//oxidoreductase activity;GO…	ESR55402.1 hypothetical protein CICLE_v10021349mg [Citrus clementina]
MSYJ259960	-1.47662	5.69049e-09	3.68565e-08	GO:0016747//transferase activity, transferring acyl groups other than amino-acyl groups	XP_006421640.1 malonyl-CoA:anthocyanidin 5-O-glucoside-6''-O-malonyltransferase [Citrus clementina]
MSYJ030530	-1.69305	5.78991e-09	3.74776e-08	-	GAY32426.1 hypothetical protein CUMW_002330 [Citrus unshiu]
MSYJ144990	-1.16509	5.89011e-09	3.8103e-08	GO:0001871//pattern binding;GO:0003674//molecular_function;GO:0003824//catalytic activity;GO:0004721//phosphoprotein phosphatase activity;GO:0005488//binding;GO:0008138//protein tyrosine/serine/threonine phosphatase activity;GO:0016787//hydrolase activity;GO:0016788//hydrolase activity, acting on ester bonds;GO:0016791//phosphatase activity;GO:0019203//carbohydrate phosphatase activity;GO:0030246…	XP_006435877.1 phosphoglucan phosphatase LSF2, chloroplastic [Citrus clementina]
MSYJ069330	-11.0131	5.90601e-09	3.81942e-08	-	-
MSYJ047670	-1.16704	6.13515e-09	3.96038e-08	-	XP_006426210.1 uncharacterized protein At4g37920 [Citrus clementina]
MSYJ074960	-7.32193	6.16578e-09	3.97813e-08	GO:0003674//molecular_function;GO:0003824//catalytic activity;GO:0005488//binding;GO:0008194//UDP-glycosyltransferase activity;GO:0008375//acetylglucosaminyltransferase activity;GO:0016740//transferase activity;GO:0016757//transferase activity, transferring glycosyl groups;GO:0016758//transferase activity, transferring hexosyl groups;GO:0016759//cellulose synthase activity;GO:0016760//cellulose s…	KDO62271.1 hypothetical protein CISIN_1g039678mg [Citrus sinensis]
MSYJ174140	-3.67243	6.18441e-09	3.98855e-08	-	XP_024035251.1 transcription factor MYB61 [Citrus clementina]
MSYJ136180	-5.45239	6.43206e-09	4.1445e-08	GO:0003674//molecular_function;GO:0003847//1-alkyl-2-acetylglycerophosphocholine esterase activity;GO:0016787//hydrolase activity;GO:0047746//chlorophyllase activity;GO:0070205//2-succinyl-6-hydroxy-2,4-cyclohexadiene-1-carboxylate synthase activity	XP_006478133.1 chlorophyllase-1, chloroplastic [Citrus sinensis]
MSYJ004260	-1.67113	6.46724e-09	4.16465e-08	GO:0003847//1-alkyl-2-acetylglycerophosphocholine esterase activity;GO:0016787//hydrolase activity;GO:0047746//chlorophyllase activity;GO:0070205//2-succinyl-6-hydroxy-2,4-cyclohexadiene-1-carboxylate synthase activity	XP_006490283.1 carboxylesterase 1-like [Citrus sinensis]
MSYJ253800	-5.31187	6.64042e-09	4.27229e-08	GO:0003674//molecular_function;GO:0003824//catalytic activity;GO:0004175//endopeptidase activity;GO:0004197//cysteine-type endopeptidase activity;GO:0008233//peptidase activity;GO:0008234//cysteine-type peptidase activity;GO:0016787//hydrolase activity;GO:0070011//peptidase activity, acting on L-amino acid peptides	XP_006473845.1 cysteine protease XCP2 [Citrus sinensis]
MSYJ140680	-2.28977	6.71835e-09	4.32111e-08	-	XP_006419461.1 major allergen Pru ar 1 [Citrus clementina]
MSYJ050100	-5.37504	7.02904e-09	4.51139e-08	GO:0003674//molecular_function;GO:0003824//catalytic activity;GO:0005375//copper ion transmembrane transporter activity;GO:0005488//binding;GO:0005507//copper ion binding;GO:0016491//oxidoreductase activity;GO:0016679//oxidoreductase activity, acting on diphenols and related substances as donors;GO:0016682//oxidoreductase activity, acting on diphenols and related substances as donors, oxygen as a…	XP_006435668.1 laccase-4 [Citrus clementina]
MSYJ140220	-1.43518	7.53146e-09	4.82804e-08	GO:0005515//protein binding	XP_006489037.1 condensin-2 complex subunit H2 [Citrus sinensis]
MSTRG.14088	-1.33208	7.73078e-09	4.94984e-08	GO:0001871//pattern binding;GO:0004672//protein kinase activity;GO:0032550//purine ribonucleoside binding	rust resistance kinase Lr10 [Citrus clementina]
MSTRG.14257	1.26219	7.76122e-09	4.96485e-08	-	disease resistance protein RGA2-like [Citrus sinensis]
MSYJ236370	1.66056	8.13263e-09	5.19306e-08	GO:0005515//protein binding	KDO47040.1 hypothetical protein CISIN_1g036345mg, partial [Citrus sinensis]
MSYJ093890	-3.20547	8.37696e-09	5.34266e-08	-	XP_006439876.1 uncharacterized protein LOC18048253 [Citrus clementina]
MSYJ286750	-1.17534	8.51836e-09	5.42938e-08	GO:0047834//D-threo-aldose 1-dehydrogenase activity	KDO39619.1 hypothetical protein CISIN_1g044053mg [Citrus sinensis]
MSYJ076260	1.42514	8.53846e-09	5.43914e-08	-	KDO63244.1 hypothetical protein CISIN_1g034441mg [Citrus sinensis]
MSYJ135530	1.2499	8.59292e-09	5.4722e-08	-	XP_006448174.1 uncharacterized protein LOC18052368 [Citrus clementina]
MSYJ250910	-2.74076	9.25439e-09	5.88463e-08	GO:0004024//alcohol dehydrogenase activity, zinc-dependent;GO:0008270//zinc ion binding;GO:0008743//L-threonine 3-dehydrogenase activity;GO:0016491//oxidoreductase activity;GO:0016616//oxidoreductase activity, acting on the CH-OH group of donors, NAD or NADP as acceptor;GO:0016655//oxidoreductase activity, acting on NAD(P)H, quinone or similar compound as acceptor;GO:0018467//formaldehyde dehydro…	KDO65864.1 hypothetical protein CISIN_1g016933mg [Citrus sinensis]
MSYJ114400	-1.09863	9.35503e-09	5.94507e-08	GO:0003674//molecular_function;GO:0003824//catalytic activity;GO:0004842//ubiquitin-protein transferase activity;GO:0005488//binding;GO:0008270//zinc ion binding;GO:0016740//transferase activity;GO:0019787//ubiquitin-like protein transferase activity;GO:0043167//ion binding;GO:0043169//cation binding;GO:0046872//metal ion binding;GO:0061630//ubiquitin protein ligase activity;GO:0061659//ubiquitin…	KDO87170.1 hypothetical protein CISIN_1g024682mg [Citrus sinensis]
MSYJ069740	-2.94847	9.36287e-09	5.94827e-08	GO:0003674//molecular_function;GO:0003676//nucleic acid binding;GO:0003677//DNA binding;GO:0003700//transcription factor activity, sequence-specific DNA binding;GO:0005488//binding;GO:0008948//oxaloacetate decarboxylase activity;GO:0015081//sodium ion transmembrane transporter activity;GO:0043565//sequence-specific DNA binding;GO:0097159//organic cyclic compound binding;GO:1901363//heterocyclic c…	XP_006482673.1 probable WRKY transcription factor 72 [Citrus sinensis]
MSYJ022380	-1.23942	9.4267e-09	5.98525e-08	-	XP_006420338.1 TLD domain-containing protein 2 [Citrus clementina]
MSYJ220630	-6.16491	9.43678e-09	5.98986e-08	GO:0003674//molecular_function;GO:0003824//catalytic activity;GO:0005488//binding;GO:0008194//UDP-glycosyltransferase activity;GO:0008375//acetylglucosaminyltransferase activity;GO:0016740//transferase activity;GO:0016757//transferase activity, transferring glycosyl groups;GO:0016758//transferase activity, transferring hexosyl groups;GO:0016759//cellulose synthase activity;GO:0016760//cellulose s…	XP_006443764.1 cellulose synthase A catalytic subunit 4 [UDP-forming] isoform X2 [Citrus clementina]
MSYJ128670	-1.85386	1.0595e-08	6.69901e-08	-	-
MSYJ002600	-1.58728	1.08843e-08	6.87174e-08	-	XP_006430217.1 putative UPF0481 protein At3g02645 [Citrus clementina]
MSYJ006800	-1.21382	1.10903e-08	6.9873e-08	-	XP_024043537.1 mechanosensitive ion channel protein 6 [Citrus clementina]
MSYJ133260	-1.78946	1.11646e-08	7.03203e-08	GO:0003674//molecular_function;GO:0003824//catalytic activity;GO:0004553//hydrolase activity, hydrolyzing O-glycosyl compounds;GO:0008810//cellulase activity;GO:0016787//hydrolase activity;GO:0016798//hydrolase activity, acting on glycosyl bonds	GAY47472.1 hypothetical protein CUMW_104790 [Citrus unshiu]
MSYJ205370	-2.19392	1.1362e-08	7.15423e-08	GO:0003674//molecular_function;GO:0005215//transporter activity;GO:0005385//zinc ion transmembrane transporter activity;GO:0008324//cation transmembrane transporter activity;GO:0015075//ion transmembrane transporter activity;GO:0015318//inorganic solute uptake transmembrane transporter activity;GO:0022857//transmembrane transporter activity;GO:0022890//inorganic cation transmembrane transporter a…	XP_006488365.1 zinc transporter 2 [Citrus sinensis]
MSYJ089970	-2.41799	1.18301e-08	7.43794e-08	GO:0000166//nucleotide binding;GO:0000213//tRNA-intron endonuclease activity;GO:0003674//molecular_function;GO:0003824//catalytic activity;GO:0004812//aminoacyl-tRNA ligase activity;GO:0004815//aspartate-tRNA ligase activity;GO:0004816//asparagine-tRNA ligase activity;GO:0004824//lysine-tRNA ligase activity;GO:0005488//binding;GO:0005515//protein binding;GO:0005524//ATP binding;GO:0008144//drug b…	XP_006437220.1 asparagine--tRNA ligase, cytoplasmic 2 [Citrus clementina]
MSYJ203810	1.20021	1.19291e-08	7.49798e-08	GO:0000166//nucleotide binding;GO:0003674//molecular_function;GO:0003824//catalytic activity;GO:0004672//protein kinase activity;GO:0004674//protein serine/threonine kinase activity;GO:0004709//MAP kinase kinase kinase activity;GO:0005488//binding;GO:0005524//ATP binding;GO:0008144//drug binding;GO:0016301//kinase activity;GO:0016740//transferase activity;GO:0016772//transferase activity, transfe…	ESR38339.1 hypothetical protein CICLE_v10028185mg [Citrus clementina]
MSTRG.14744	-2.03194	1.22084e-08	7.65998e-08	-	-
MSYJ218220	-1.40319	1.22397e-08	7.67509e-08	-	ESR57387.1 hypothetical protein CICLE_v10022019mg [Citrus clementina]
MSYJ161500	-3.46411	1.27614e-08	7.98809e-08	GO:0005515//protein binding	XP_006438831.1 leucine-rich repeat protein 1 [Citrus clementina]
MSYJ046520	-3.86119	1.28669e-08	8.04937e-08	GO:0000062//fatty-acyl-CoA binding;GO:0000166//nucleotide binding;GO:0003674//molecular_function;GO:0005488//binding;GO:0008289//lipid binding;GO:0017076//purine nucleotide binding;GO:0030554//adenyl nucleotide binding;GO:0032553//ribonucleotide binding;GO:0032555//purine ribonucleotide binding;GO:0032559//adenyl ribonucleotide binding;GO:0033218//amide binding;GO:0036094//small molecule binding;…	XP_024035834.1 acyl-CoA-binding domain-containing protein 3 isoform X1 [Citrus clementina]
MSYJ182330	11.388	1.37868e-08	8.60965e-08	-	XP_006425872.1 uncharacterized protein LOC18036640 [Citrus clementina]
MSYJ277480	-1.40541	1.40957e-08	8.78454e-08	GO:0003723//RNA binding;GO:0003724//RNA helicase activity;GO:0003887//DNA-directed DNA polymerase activity;GO:0004222//metalloendopeptidase activity;GO:0004386//helicase activity;GO:0005524//ATP binding;GO:0009378//four-way junction helicase activity;GO:0016818//hydrolase activity, acting on acid anhydrides, in phosphorus-containing anhydrides;GO:0016887//ATPase activity	XP_006425625.1 protein HYPER-SENSITIVITY-RELATED 4 [Citrus clementina]
MSYJ265890	-2.00769	1.45291e-08	9.04403e-08	GO:0008194//UDP-glycosyltransferase activity;GO:0016758//transferase activity, transferring hexosyl groups	XP_006445995.1 UDP-glycosyltransferase 92A1 [Citrus clementina]
MSYJ223170	1.51313	1.45725e-08	9.06572e-08	GO:0000107//imidazoleglycerol-phosphate synthase activity;GO:0003949//1-(5-phosphoribosyl)-5-[(5-phosphoribosylamino)methylideneamino]imidazole-4-carboxamide isomerase activity;GO:0004425//indole-3-glycerol-phosphate synthase activity;GO:0004807//triose-phosphate isomerase activity;GO:0004834//tryptophan synthase activity;GO:0016765//transferase activity, transferring alkyl or aryl (other than me…	ESR45053.1 hypothetical protein CICLE_v10002141mg [Citrus clementina]
MSYJ176380	-1.8589	1.46906e-08	9.13512e-08	GO:0005524//ATP binding	XP_024045174.1 myosin-8 [Citrus clementina]
MSYJ086020	-1.47619	1.52873e-08	9.48823e-08	-	ESR65676.1 hypothetical protein CICLE_v10009585mg [Citrus clementina]
MSYJ207210	-2.30803	1.60131e-08	9.92419e-08	GO:0005506//iron ion binding;GO:0016705//oxidoreductase activity, acting on paired donors, with incorporation or reduction of molecular oxygen;GO:0020037//heme binding	XP_006421734.1 7-ethoxycoumarin O-deethylase [Citrus clementina]
MSYJ072940	-1.80659	1.61771e-08	1.00229e-07	GO:0004601//peroxidase activity;GO:0020037//heme binding	GAY49984.1 hypothetical protein CUMW_123240 [Citrus unshiu]
MSYJ084150	-4.13087	1.73022e-08	1.06827e-07	GO:0003674//molecular_function;GO:0003824//catalytic activity;GO:0005488//binding;GO:0009055//electron carrier activity;GO:0016491//oxidoreductase activity;GO:0043167//ion binding;GO:0043169//cation binding;GO:0046872//metal ion binding	XP_006447099.1 mavicyanin [Citrus clementina]
MSYJ114470	-1.42005	1.79879e-08	1.10964e-07	GO:0005515//protein binding	XP_006484732.1 probable glutathione S-transferase isoform X2 [Citrus sinensis]
MSYJ033780	-2.18971	1.80111e-08	1.11074e-07	-	GAY33121.1 hypothetical protein CUMW_005720 [Citrus unshiu]
MSYJ161090	-1.96683	1.85786e-08	1.14375e-07	-	XP_006438766.1 uncharacterized protein LOC18045628 [Citrus clementina]
MSYJ150160	-1.08961	1.88729e-08	1.16086e-07	GO:0003674//molecular_function;GO:0003824//catalytic activity;GO:0005375//copper ion transmembrane transporter activity;GO:0005488//binding;GO:0005507//copper ion binding;GO:0016491//oxidoreductase activity;GO:0016722//oxidoreductase activity, oxidizing metal ions;GO:0016798//hydrolase activity, acting on glycosyl bonds;GO:0043167//ion binding;GO:0043169//cation binding;GO:0046872//metal ion bind…	XP_006447987.1 monocopper oxidase-like protein SKU5 [Citrus clementina]
MSYJ263850	-2.5014	1.9023e-08	1.16942e-07	-	GAY44079.1 hypothetical protein CUMW_079510 [Citrus unshiu]
MSYJ252130	-4.34501	1.92775e-08	1.18472e-07	GO:0003674//molecular_function;GO:0003887//DNA-directed DNA polymerase activity;GO:0004527//exonuclease activity;GO:0005488//binding;GO:0005509//calcium ion binding;GO:0005543//phospholipid binding;GO:0005544//calcium-dependent phospholipid binding;GO:0008289//lipid binding;GO:0043167//ion binding;GO:0043168//anion binding;GO:0043169//cation binding;GO:0046872//metal ion binding	KDO54980.1 hypothetical protein CISIN_1g025233mg [Citrus sinensis]
MSYJ185540	-5.25298	1.99145e-08	1.22281e-07	GO:0008168//methyltransferase activity;GO:0008171//O-methyltransferase activity;GO:0008757//S-adenosylmethionine-dependent methyltransferase activity;GO:0046983//protein dimerization activity	XP_006467716.1 isoflavone 4'-O-methyltransferase-like [Citrus sinensis]
MSYJ244730	-1.28158	2.07569e-08	1.27344e-07	GO:0016491//oxidoreductase activity	XP_006422790.1 protein SRG1 [Citrus clementina]
MSYJ120230	-3.87611	2.19839e-08	1.34754e-07	GO:0046983//protein dimerization activity	XP_006482579.1 transcription factor PRE5 [Citrus sinensis]
MSYJ078880	-1.93678	2.20786e-08	1.35257e-07	GO:0008171//O-methyltransferase activity;GO:0046983//protein dimerization activity	XP_006420393.1 xanthohumol 4'-O-methyltransferase [Citrus clementina]
MSYJ126160	-2.25454	2.35963e-08	1.44264e-07	-	XP_006467197.2 putative UPF0481 protein At3g02645 [Citrus sinensis]
MSYJ064570	-4.06178	2.37236e-08	1.44917e-07	GO:0008194//UDP-glycosyltransferase activity	ESR47204.1 hypothetical protein CICLE_v10004031mg [Citrus clementina]
MSYJ260960	-1.23947	2.38718e-08	1.45739e-07	-	XP_006446854.1 pentatricopeptide repeat-containing protein At3g26630, chloroplastic [Citrus clementina]
MSYJ158180	2.20493	2.43853e-08	1.48746e-07	-	XP_006445767.1 transcription repressor OFP13 [Citrus clementina]
MSYJ198600	-11.9825	2.59886e-08	1.58344e-07	GO:0003674//molecular_function;GO:0003824//catalytic activity;GO:0016740//transferase activity;GO:0016746//transferase activity, transferring acyl groups;GO:0016747//transferase activity, transferring acyl groups other than amino-acyl groups	XP_006421981.1 BAHD acyltransferase DCR [Citrus clementina]
MSYJ217800	-1.33327	2.71207e-08	1.651e-07	GO:0003674//molecular_function;GO:0003676//nucleic acid binding;GO:0003723//RNA binding;GO:0005488//binding;GO:0005515//protein binding;GO:0097159//organic cyclic compound binding;GO:1901363//heterocyclic compound binding	XP_006444207.1 RNA-binding protein BRN1 isoform X1 [Citrus clementina]
MSYJ133540	-2.42321	2.77066e-08	1.68473e-07	GO:0003674//molecular_function;GO:0003700//transcription factor activity, sequence-specific DNA binding;GO:0005096//GTPase activator activity;GO:0005488//binding;GO:0005515//protein binding;GO:0008270//zinc ion binding;GO:0043167//ion binding;GO:0043169//cation binding;GO:0046872//metal ion binding;GO:0046914//transition metal ion binding	XP_006448477.1 zinc finger protein CONSTANS-LIKE 16 [Citrus clementina]
MSYJ233950	-2.67807	2.84398e-08	1.72635e-07	GO:0000166//nucleotide binding;GO:0003676//nucleic acid binding;GO:0003677//DNA binding;GO:0003824//catalytic activity;GO:0003924//GTPase activity;GO:0004140//dephospho-CoA kinase activity;GO:0004527//exonuclease activity;GO:0005260//channel-conductance-controlling ATPase activity;GO:0005319//lipid transporter activity;GO:0005524//ATP binding;GO:0005525//GTP binding;GO:0008565//protein transporte…	XP_006476446.1 ABC transporter C family member 10-like isoform X1 [Citrus sinensis]
MSYJ211250	-1.94778	3.147e-08	1.90378e-07	-	XP_006421929.1 uncharacterized protein LOC18033468 [Citrus clementina]
MSYJ021130	-7.03562	3.2405e-08	1.957e-07	GO:0004024//alcohol dehydrogenase activity, zinc-dependent;GO:0008270//zinc ion binding;GO:0008743//L-threonine 3-dehydrogenase activity;GO:0016491//oxidoreductase activity;GO:0016616//oxidoreductase activity, acting on the CH-OH group of donors, NAD or NADP as acceptor;GO:0016655//oxidoreductase activity, acting on NAD(P)H, quinone or similar compound as acceptor;GO:0018467//formaldehyde dehydro…	XP_006434372.1 alcohol dehydrogenase [Citrus clementina]
MSYJ192790	-1.69403	3.25893e-08	1.96701e-07	GO:0003674//molecular_function;GO:0003676//nucleic acid binding;GO:0003677//DNA binding;GO:0003723//RNA binding;GO:0003729//mRNA binding;GO:0003824//catalytic activity;GO:0004518//nuclease activity;GO:0004535//poly(A)-specific ribonuclease activity;GO:0005488//binding;GO:0016787//hydrolase activity;GO:0016788//hydrolase activity, acting on ester bonds;GO:0043167//ion binding;GO:0043169//cation bi…	XP_006470664.1 zinc finger CCCH domain-containing protein 53 isoform X2 [Citrus sinensis]
MSYJ232720	-1.33638	3.26423e-08	1.96965e-07	GO:0003674//molecular_function;GO:0003676//nucleic acid binding;GO:0003677//DNA binding;GO:0003700//transcription factor activity, sequence-specific DNA binding;GO:0005488//binding;GO:0097159//organic cyclic compound binding;GO:1901363//heterocyclic compound binding	XP_006476614.1 transcription factor TCP14 [Citrus sinensis]
MSYJ260950	-1.60247	3.27752e-08	1.97711e-07	GO:0004144//diacylglycerol O-acyltransferase activity	XP_006446860.2 O-acyltransferase WSD1 [Citrus clementina]
MSYJ069150	-2.77083	3.28256e-08	1.97903e-07	-	XP_006482489.1 gibberellin-regulated protein 14 [Citrus sinensis]
MSYJ008830	-6.28335	3.32278e-08	2.00271e-07	GO:0004672//protein kinase activity;GO:0004674//protein serine/threonine kinase activity;GO:0005524//ATP binding	GAY56656.1 hypothetical protein CUMW_173550 [Citrus unshiu]
MSYJ282380	-1.0019	3.54216e-08	2.13093e-07	-	KDO51186.1 hypothetical protein CISIN_1g015987mg [Citrus sinensis]
MSYJ195850	-1.0294	3.60439e-08	2.16691e-07	GO:0016757//transferase activity, transferring glycosyl groups	XP_006450945.1 beta-glucuronosyltransferase GlcAT14B [Citrus clementina]
MSYJ058920	-1.24165	3.75641e-08	2.25512e-07	GO:0003674//molecular_function;GO:0003676//nucleic acid binding;GO:0003677//DNA binding;GO:0003700//transcription factor activity, sequence-specific DNA binding;GO:0005488//binding;GO:0005515//protein binding;GO:0005524//ATP binding;GO:0042802//identical protein binding;GO:0042803//protein homodimerization activity;GO:0043565//sequence-specific DNA binding;GO:0046983//protein dimerization activit…	XP_006446470.1 homeobox-leucine zipper protein HAT5 [Citrus clementina]
MSYJ205400	-2.40939	3.76079e-08	2.25711e-07	GO:0003674//molecular_function;GO:0003824//catalytic activity;GO:0004497//monooxygenase activity;GO:0005488//binding;GO:0005506//iron ion binding;GO:0010295//(+)-abscisic acid 8'-hydroxylase activity;GO:0016491//oxidoreductase activity;GO:0016705//oxidoreductase activity, acting on paired donors, with incorporation or reduction of molecular oxygen;GO:0016709//oxidoreductase activity, acting on pa…	XP_006424867.1 abscisic acid 8'-hydroxylase 2 [Citrus clementina]
MSYJ064710	-1.22455	3.8356e-08	2.30071e-07	GO:0004024//alcohol dehydrogenase activity, zinc-dependent;GO:0008270//zinc ion binding;GO:0008743//L-threonine 3-dehydrogenase activity;GO:0016491//oxidoreductase activity;GO:0016616//oxidoreductase activity, acting on the CH-OH group of donors, NAD or NADP as acceptor;GO:0016655//oxidoreductase activity, acting on NAD(P)H, quinone or similar compound as acceptor;GO:0018467//formaldehyde dehydro…	XP_006433934.1 alcohol dehydrogenase-like 2 isoform X1 [Citrus clementina]
MSYJ028280	-1.65615	4.05736e-08	2.42893e-07	GO:0003674//molecular_function;GO:0003824//catalytic activity;GO:0004842//ubiquitin-protein transferase activity;GO:0005515//protein binding;GO:0016740//transferase activity;GO:0019787//ubiquitin-like protein transferase activity	XP_006447648.1 uncharacterized protein LOC18050521 [Citrus clementina]
MSYJ134450	-1.13444	4.23298e-08	2.53074e-07	GO:0005200//structural constituent of cytoskeleton	XP_006468792.1 uncharacterized protein LOC102620219 isoform X2 [Citrus sinensis]
MSYJ022620	-3.20945	4.23337e-08	2.53074e-07	-	KDO54087.1 hypothetical protein CISIN_1g042759mg [Citrus sinensis]
MSYJ088170	-1.8783	4.28351e-08	2.56e-07	-	XP_006447389.1 uncharacterized protein LOC18050832 [Citrus clementina]
MSYJ105630	-4.22959	4.28753e-08	2.56168e-07	GO:0003674//molecular_function;GO:0003676//nucleic acid binding;GO:0003677//DNA binding;GO:0003700//transcription factor activity, sequence-specific DNA binding;GO:0005488//binding;GO:0043565//sequence-specific DNA binding;GO:0097159//organic cyclic compound binding;GO:1901363//heterocyclic compound binding	XP_024044746.1 ethylene-responsive transcription factor ERF038 isoform X1 [Citrus clementina]
MSYJ119070	-3.36721	4.29788e-08	2.56714e-07	-	KDO37133.1 hypothetical protein CISIN_1g033387mg [Citrus sinensis]
MSTRG.19475	-2.94311	4.403e-08	2.62845e-07	-	putative DNA binding protein [Citrus sinensis]
MSYJ166330	-2.60446	4.68407e-08	2.79076e-07	GO:0003674//molecular_function;GO:0003824//catalytic activity;GO:0005488//binding;GO:0005515//protein binding;GO:0016491//oxidoreductase activity;GO:0016701//oxidoreductase activity, acting on single donors with incorporation of molecular oxygen;GO:0016702//oxidoreductase activity, acting on single donors with incorporation of molecular oxygen, incorporation of two atoms of oxygen;GO:0043167//ion…	XP_006419898.1 probable linoleate 9S-lipoxygenase 5 [Citrus clementina]
MSYJ202100	2.36436	4.74133e-08	2.82329e-07	GO:0003677//DNA binding;GO:0003700//transcription factor activity, sequence-specific DNA binding	XP_006478818.1 uncharacterized protein LOC102607452 isoform X2 [Citrus sinensis]
MSYJ088140	-3.62697	5.29038e-08	3.13957e-07	-	XP_006469829.1 uncharacterized protein LOC102610744 [Citrus sinensis]
MSYJ118410	1.39593	5.60098e-08	3.31662e-07	-	XP_006422073.2 S-type anion channel SLAH2 [Citrus clementina]
MSYJ234330	1.10888	5.68376e-08	3.36283e-07	GO:0001691//pseudophosphatase activity;GO:0003674//molecular_function;GO:0003824//catalytic activity;GO:0004721//phosphoprotein phosphatase activity;GO:0004722//protein serine/threonine phosphatase activity;GO:0004857//enzyme inhibitor activity;GO:0005488//binding;GO:0016787//hydrolase activity;GO:0016788//hydrolase activity, acting on ester bonds;GO:0016791//phosphatase activity;GO:0019208//phos…	XP_006476391.1 probable protein phosphatase 2C 8 [Citrus sinensis]
MSTRG.19849	-1.14292	6.05845e-08	3.57457e-07	-	disease resistance RPP8-like protein 3 [Citrus sinensis]
MSYJ187720	1.39428	6.12299e-08	3.61065e-07	GO:0008855//exodeoxyribonuclease VII activity	XP_024047351.1 uncharacterized protein LOC112101144 [Citrus clementina]
MSYJ044400	-1.66113	6.41368e-08	3.77683e-07	GO:0005506//iron ion binding;GO:0016705//oxidoreductase activity, acting on paired donors, with incorporation or reduction of molecular oxygen;GO:0020037//heme binding	XP_006493371.2 cytochrome P450 71A1-like [Citrus sinensis]
MSYJ124760	-1.33368	6.42745e-08	3.78389e-07	-	XP_006427660.1 uncharacterized protein LOC18037510 isoform X1 [Citrus clementina]
MSYJ079890	-1.8548	6.49745e-08	3.82087e-07	GO:0045340//mercury ion binding;GO:0046872//metal ion binding	XP_006479911.1 heavy metal-associated isoprenylated plant protein 36 [Citrus sinensis]
MSYJ020420	1.01642	6.54763e-08	3.84719e-07	GO:0003735//structural constituent of ribosome	XP_006488170.1 LOB domain-containing protein 1-like [Citrus sinensis]
MSYJ177340	-1.73748	6.65892e-08	3.90934e-07	-	XP_006477719.1 uncharacterized protein LOC102613274 [Citrus sinensis]
MSYJ246190	-1.03533	6.66449e-08	3.91152e-07	GO:0003674//molecular_function;GO:0003824//catalytic activity;GO:0004842//ubiquitin-protein transferase activity;GO:0008270//zinc ion binding;GO:0016740//transferase activity;GO:0019787//ubiquitin-like protein transferase activity;GO:0061630//ubiquitin protein ligase activity;GO:0061659//ubiquitin-like protein ligase activity	XP_006487052.1 U-box domain-containing protein 26 [Citrus sinensis]
MSYJ120110	-3.41206	6.75182e-08	3.9606e-07	-	XP_006482595.1 gibberellin-regulated protein 4 [Citrus sinensis]
MSYJ249620	-1.36923	6.90837e-08	4.04685e-07	-	ESR47671.1 hypothetical protein CICLE_v10003011mg [Citrus clementina]
MSYJ271820	-1.34033	7.50105e-08	4.37595e-07	GO:0004867//serine-type endopeptidase inhibitor activity	XP_006421576.1 inhibitor of trypsin and hageman factor [Citrus clementina]
MSYJ131180	-1.59718	7.63595e-08	4.44977e-07	GO:0005506//iron ion binding;GO:0016491//oxidoreductase activity	XP_006468337.1 dihydroceramide fatty acyl 2-hydroxylase FAH2-like [Citrus sinensis]
MSYJ184450	2.20814	8.29713e-08	4.82185e-07	-	GAY34398.1 hypothetical protein CUMW_011220 [Citrus unshiu]
MSTRG.18733	-11.9403	8.60896e-08	4.99898e-07	-	-
MSYJ128520	-1.0384	9.29256e-08	5.36517e-07	GO:0003674//molecular_function;GO:0003824//catalytic activity;GO:0005488//binding;GO:0016787//hydrolase activity;GO:0016810//hydrolase activity, acting on carbon-nitrogen (but not peptide) bonds;GO:0016811//hydrolase activity, acting on carbon-nitrogen (but not peptide) bonds, in linear amides;GO:0042586//peptide deformylase activity;GO:0043167//ion binding;GO:0043169//cation binding;GO:0046872//…	GAY63112.1 hypothetical protein CUMW_223040 [Citrus unshiu]
MSYJ264090	-3.3505	1.01842e-07	5.85928e-07	-	XP_006484105.1 uncharacterized protein LOC102609584 [Citrus sinensis]
MSYJ142110	-3.7146	1.07139e-07	6.15406e-07	GO:0005515//protein binding	XP_006419263.1 uncharacterized protein LOC18031348 isoform X1 [Citrus clementina]
MSYJ012160	-2.81332	1.1125e-07	6.38159e-07	GO:0016779//nucleotidyltransferase activity;GO:0016888//endodeoxyribonuclease activity, producing 5'-phosphomonoesters	XP_006426628.1 protein BIG GRAIN 1-like B [Citrus clementina]
MSYJ046630	-1.14291	1.19941e-07	6.86161e-07	GO:0003674//molecular_function;GO:0003824//catalytic activity;GO:0008477//purine nucleosidase activity;GO:0016787//hydrolase activity;GO:0016798//hydrolase activity, acting on glycosyl bonds;GO:0016799//hydrolase activity, hydrolyzing N-glycosyl compounds	ESR39312.1 hypothetical protein CICLE_v10025991mg [Citrus clementina]
MSYJ026490	-2.14981	1.20533e-07	6.89364e-07	-	XP_006423551.1 auxin-responsive protein SAUR21 [Citrus clementina]
MSYJ038220	-2.65821	1.21227e-07	6.92961e-07	GO:0000166//nucleotide binding;GO:0003674//molecular_function;GO:0003824//catalytic activity;GO:0004672//protein kinase activity;GO:0004674//protein serine/threonine kinase activity;GO:0004675//transmembrane receptor protein serine/threonine kinase activity;GO:0004888//transmembrane signaling receptor activity;GO:0005488//binding;GO:0005515//protein binding;GO:0005524//ATP binding;GO:0008144//dru…	XP_006482337.1 protein NSP-INTERACTING KINASE 1 [Citrus sinensis]
MSYJ198320	-9.97059	1.24312e-07	7.09071e-07	GO:0004144//diacylglycerol O-acyltransferase activity	XP_006441689.1 O-acyltransferase WSD1 [Citrus clementina]
MSYJ271760	-1.0394	1.24619e-07	7.10627e-07	GO:0000166//nucleotide binding;GO:0003674//molecular_function;GO:0003824//catalytic activity;GO:0004672//protein kinase activity;GO:0005488//binding;GO:0005524//ATP binding;GO:0008144//drug binding;GO:0016301//kinase activity;GO:0016740//transferase activity;GO:0016772//transferase activity, transferring phosphorus-containing groups;GO:0016773//phosphotransferase activity, alcohol group as accept…	XP_006490173.1 putative kinase-like protein TMKL1 [Citrus sinensis]
MSYJ082320	-9.26835	1.28237e-07	7.30475e-07	GO:0003674//molecular_function;GO:0004672//protein kinase activity;GO:0004888//transmembrane signaling receptor activity;GO:0005524//ATP binding	XP_006427803.2 G-type lectin S-receptor-like serine/threonine-protein kinase LECRK4 [Citrus clementina]
MSYJ059090	-2.40599	1.30859e-07	7.44417e-07	GO:0004096//catalase activity;GO:0004601//peroxidase activity;GO:0020037//heme binding	GAY46750.1 hypothetical protein CUMW_099460 [Citrus unshiu]
MSYJ192210	-6.79116	1.31021e-07	7.45138e-07	GO:0016747//transferase activity, transferring acyl groups other than amino-acyl groups	XP_006446261.1 methanol O-anthraniloyltransferase [Citrus clementina]
MSYJ137090	-1.14171	1.35349e-07	7.69343e-07	GO:0005506//iron ion binding;GO:0016705//oxidoreductase activity, acting on paired donors, with incorporation or reduction of molecular oxygen;GO:0020037//heme binding	XP_006464489.1 alkane hydroxylase MAH1-like [Citrus sinensis]
MSYJ112610	-1.09966	1.35493e-07	7.69956e-07	GO:0004518//nuclease activity;GO:0008801//beta-phosphoglucomutase activity;GO:0008967//phosphoglycolate phosphatase activity;GO:0016787//hydrolase activity;GO:0016791//phosphatase activity;GO:0016862//intramolecular oxidoreductase activity, interconverting keto- and enol-groups;GO:0018784//(S)-2-haloacid dehalogenase activity	XP_006444648.1 uncharacterized protein C24B11.05 isoform X1 [Citrus clementina]
MSYJ108090	-1.74784	1.35541e-07	7.70018e-07	GO:0003674//molecular_function;GO:0003676//nucleic acid binding;GO:0003677//DNA binding;GO:0003700//transcription factor activity, sequence-specific DNA binding;GO:0005488//binding;GO:0043565//sequence-specific DNA binding;GO:0097159//organic cyclic compound binding;GO:1901363//heterocyclic compound binding	XP_006445396.1 homeobox-leucine zipper protein ATHB-4 [Citrus clementina]
MSYJ075230	-1.69681	1.41393e-07	8.02411e-07	GO:0000166//nucleotide binding;GO:0003674//molecular_function;GO:0003824//catalytic activity;GO:0004672//protein kinase activity;GO:0004674//protein serine/threonine kinase activity;GO:0004675//transmembrane receptor protein serine/threonine kinase activity;GO:0004888//transmembrane signaling receptor activity;GO:0005488//binding;GO:0005515//protein binding;GO:0005524//ATP binding;GO:0008144//dru…	XP_024952910.1 probable LRR receptor-like serine/threonine-protein kinase At2g23950 isoform X1 [Citrus sinensis]
MSYJ018250	-4.59096	1.4515e-07	8.22849e-07	GO:0000166//nucleotide binding;GO:0003674//molecular_function;GO:0003824//catalytic activity;GO:0004672//protein kinase activity;GO:0004674//protein serine/threonine kinase activity;GO:0005488//binding;GO:0005524//ATP binding;GO:0008144//drug binding;GO:0016301//kinase activity;GO:0016491//oxidoreductase activity;GO:0016740//transferase activity;GO:0016772//transferase activity, transferring phos…	XP_006429207.1 putative receptor protein kinase ZmPK1 [Citrus clementina]
MSYJ136110	-1.116	1.45612e-07	8.25249e-07	GO:0003674//molecular_function;GO:0003824//catalytic activity;GO:0003993//acid phosphatase activity;GO:0005488//binding;GO:0016787//hydrolase activity;GO:0016788//hydrolase activity, acting on ester bonds;GO:0016791//phosphatase activity;GO:0042578//phosphoric ester hydrolase activity;GO:0043167//ion binding;GO:0043169//cation binding;GO:0046872//metal ion binding	XP_006448088.1 purple acid phosphatase 8 [Citrus clementina]
MSYJ196240	-2.66754	1.46525e-07	8.29762e-07	GO:0008839//4-hydroxy-tetrahydrodipicolinate reductase	XP_006450881.1 protein LURP-one-related 5 [Citrus clementina]
MSYJ214940	-1.3883	1.49427e-07	8.45743e-07	GO:0003674//molecular_function;GO:0005488//binding;GO:0005515//protein binding;GO:0016168//chlorophyll binding;GO:0019904//protein domain specific binding;GO:0031409//pigment binding;GO:0043167//ion binding;GO:0043168//anion binding;GO:0043169//cation binding;GO:0046872//metal ion binding;GO:0046906//tetrapyrrole binding;GO:0048037//cofactor binding;GO:0097159//organic cyclic compound binding;GO:…	XP_006441835.1 chlorophyll a-b binding protein CP26, chloroplastic [Citrus clementina]
MSYJ047600	-1.34568	1.51813e-07	8.58566e-07	-	XP_006426200.1 uncharacterized protein At5g65660 [Citrus clementina]
MSYJ218000	1.13448	1.62908e-07	9.17894e-07	GO:0008028//monocarboxylic acid transmembrane transporter activity;GO:0022857//transmembrane transporter activity;GO:0042910//xenobiotic transporter activity;GO:0051119//sugar transmembrane transporter activity	XP_006444173.2 sugar transporter ERD6-like 7 isoform X1 [Citrus clementina]
MSYJ243870	-1.6839	1.77124e-07	9.95358e-07	GO:0003674//molecular_function;GO:0005085//guanyl-nucleotide exchange factor activity;GO:0005088//Ras guanyl-nucleotide exchange factor activity;GO:0005089//Rho guanyl-nucleotide exchange factor activity;GO:0005488//binding;GO:0005515//protein binding;GO:0017016//Ras GTPase binding;GO:0017048//Rho GTPase binding;GO:0019899//enzyme binding;GO:0031267//small GTPase binding;GO:0051020//GTPase bindin…	XP_006494106.1 rop guanine nucleotide exchange factor 14 [Citrus sinensis]
MSYJ123620	-2.23607	1.80419e-07	1.01307e-06	GO:0004672//protein kinase activity;GO:0005524//ATP binding	GAY37662.1 hypothetical protein CUMW_030780 [Citrus unshiu]
MSYJ069950	-1.30835	1.81416e-07	1.01786e-06	GO:0008270//zinc ion binding	ESR36671.1 hypothetical protein CICLE_v10029294mg [Citrus clementina]
MSYJ203040	-1.01179	1.83137e-07	1.02725e-06	GO:0000166//nucleotide binding;GO:0003674//molecular_function;GO:0003824//catalytic activity;GO:0004672//protein kinase activity;GO:0004674//protein serine/threonine kinase activity;GO:0004675//transmembrane receptor protein serine/threonine kinase activity;GO:0004888//transmembrane signaling receptor activity;GO:0005488//binding;GO:0005524//ATP binding;GO:0008144//drug binding;GO:0016301//kinase…	XP_006480375.1 probable receptor-like protein kinase At5g18500 [Citrus sinensis]
MSYJ134260	3.30025	1.98468e-07	1.10857e-06	-	XP_015382696.1 uncharacterized protein LOC107175609 [Citrus sinensis]
MSYJ186410	-6.7211	2.11538e-07	1.17878e-06	GO:0003674//molecular_function;GO:0003824//catalytic activity;GO:0005488//binding;GO:0005515//protein binding;GO:0008194//UDP-glycosyltransferase activity;GO:0008375//acetylglucosaminyltransferase activity;GO:0016740//transferase activity;GO:0016757//transferase activity, transferring glycosyl groups;GO:0016758//transferase activity, transferring hexosyl groups;GO:0016759//cellulose synthase acti…	XP_006449537.1 cellulose synthase A catalytic subunit 8 [UDP-forming] [Citrus clementina]
MSYJ169150	-1.6578	2.16815e-07	1.20755e-06	GO:0004672//protein kinase activity;GO:0005524//ATP binding	XP_006421358.1 non-functional pseudokinase ZED1 [Citrus clementina]
MSYJ189310	-1.79687	2.17618e-07	1.21171e-06	GO:0008270//zinc ion binding;GO:0046872//metal ion binding;GO:0061630//ubiquitin protein ligase activity;GO:0097602//cullin family protein binding	XP_006449970.1 uncharacterized protein LOC18050590 [Citrus clementina]
MSYJ207920	-1.24965	2.17834e-07	1.21259e-06	GO:0004672//protein kinase activity;GO:0005515//protein binding;GO:0005524//ATP binding	GAY59881.1 hypothetical protein CUMW_197840 [Citrus unshiu]
MSYJ050900	-1.87324	2.1953e-07	1.2214e-06	GO:0003674//molecular_function;GO:0003824//catalytic activity;GO:0008374//O-acyltransferase activity;GO:0016407//acetyltransferase activity;GO:0016413//O-acetyltransferase activity;GO:0016740//transferase activity;GO:0016746//transferase activity, transferring acyl groups;GO:0016747//transferase activity, transferring acyl groups other than amino-acyl groups;GO:0050638//taxadien-5-alpha-ol O-acet…	XP_006435775.1 taxadien-5-alpha-ol O-acetyltransferase [Citrus clementina]
MSYJ263380	-1.8419	2.20461e-07	1.22626e-06	-	-
MSYJ205870	-2.02764	2.24965e-07	1.25065e-06	GO:0003677//DNA binding	XP_006424805.1 dof zinc finger protein DOF2.2 [Citrus clementina]
MSYJ100750	-9.38082	2.25591e-07	1.25348e-06	GO:0005375//copper ion transmembrane transporter activity;GO:0005507//copper ion binding;GO:0016491//oxidoreductase activity	XP_006429125.1 laccase-17 [Citrus clementina]
MSYJ082380	-1.59845	2.35564e-07	1.30616e-06	GO:0003674//molecular_function;GO:0003824//catalytic activity;GO:0004857//enzyme inhibitor activity;GO:0016787//hydrolase activity;GO:0016788//hydrolase activity, acting on ester bonds;GO:0030234//enzyme regulator activity;GO:0030599//pectinesterase activity;GO:0045330//aspartyl esterase activity;GO:0046910//pectinesterase inhibitor activity;GO:0052689//carboxylic ester hydrolase activity;GO:0098…	XP_006427797.1 probable pectinesterase/pectinesterase inhibitor 51 [Citrus clementina]
MSYJ074370	-3.20511	2.39006e-07	1.3249e-06	GO:0003674//molecular_function;GO:0003824//catalytic activity;GO:0003842//1-pyrroline-5-carboxylate dehydrogenase activity;GO:0004350//glutamate-5-semialdehyde dehydrogenase activity;GO:0004491//methylmalonate-semialdehyde dehydrogenase (acylating) activity;GO:0004777//succinate-semialdehyde dehydrogenase (NAD+) activity;GO:0008802//betaine-aldehyde dehydrogenase activity;GO:0008886//glyceraldehy…	XP_006453663.1 NADP-dependent glyceraldehyde-3-phosphate dehydrogenase [Citrus clementina]
MSYJ287560	-1.66407	2.45364e-07	1.35873e-06	GO:0003674//molecular_function;GO:0003676//nucleic acid binding;GO:0003677//DNA binding;GO:0003700//transcription factor activity, sequence-specific DNA binding;GO:0005488//binding;GO:0005515//protein binding;GO:0046983//protein dimerization activity;GO:0097159//organic cyclic compound binding;GO:1901363//heterocyclic compound binding	XP_006438535.1 transcription factor BHLH089 isoform X1 [Citrus clementina]
MSTRG.17731	-2.78773	2.46844e-07	1.36622e-06	-	dihydroceramide fatty acyl 2-hydroxylase FAH1 [Citrus clementina]
MSYJ066800	-1.59528	2.47417e-07	1.36903e-06	GO:0003674//molecular_function;GO:0003824//catalytic activity;GO:0004497//monooxygenase activity;GO:0004674//protein serine/threonine kinase activity;GO:0005488//binding;GO:0005506//iron ion binding;GO:0005524//ATP binding;GO:0016491//oxidoreductase activity;GO:0016705//oxidoreductase activity, acting on paired donors, with incorporation or reduction of molecular oxygen;GO:0016709//oxidoreductase…	XP_006433592.1 cytochrome P450 81F3 [Citrus clementina]
MSYJ121810	-1.31093	2.50822e-07	1.38679e-06	GO:0000166//nucleotide binding;GO:0003674//molecular_function;GO:0003824//catalytic activity;GO:0004672//protein kinase activity;GO:0004674//protein serine/threonine kinase activity;GO:0004675//transmembrane receptor protein serine/threonine kinase activity;GO:0004888//transmembrane signaling receptor activity;GO:0005488//binding;GO:0005524//ATP binding;GO:0008144//drug binding;GO:0016301//kinase…	XP_006474421.1 probable serine/threonine-protein kinase PIX7 [Citrus sinensis]
MSYJ234250	-1.11338	2.5218e-07	1.39393e-06	GO:0000166//nucleotide binding;GO:0003674//molecular_function;GO:0003824//catalytic activity;GO:0004672//protein kinase activity;GO:0005488//binding;GO:0005524//ATP binding;GO:0008144//drug binding;GO:0016301//kinase activity;GO:0016740//transferase activity;GO:0016772//transferase activity, transferring phosphorus-containing groups;GO:0016773//phosphotransferase activity, alcohol group as accept…	XP_006439368.1 pollen receptor-like kinase 1 [Citrus clementina]
MSYJ030500	-1.49489	2.5352e-07	1.40098e-06	-	XP_006429718.1 protein PHYTOCHROME KINASE SUBSTRATE 4 [Citrus clementina]
MSYJ246380	-3.40766	2.55826e-07	1.41262e-06	GO:0003674//molecular_function;GO:0003824//catalytic activity;GO:0004497//monooxygenase activity;GO:0005488//binding;GO:0005506//iron ion binding;GO:0010295//(+)-abscisic acid 8'-hydroxylase activity;GO:0016491//oxidoreductase activity;GO:0016705//oxidoreductase activity, acting on paired donors, with incorporation or reduction of molecular oxygen;GO:0016709//oxidoreductase activity, acting on pa…	NP_001275833.1 abscisic acid 8'-hydroxylase 4-like [Citrus sinensis]
MSYJ208620	-1.15479	2.66566e-07	1.46981e-06	GO:0008194//UDP-glycosyltransferase activity	XP_006484269.1 UDP-glycosyltransferase 89A2-like [Citrus sinensis]
MSYJ256840	-1.52577	2.71513e-07	1.49497e-06	GO:0005506//iron ion binding;GO:0016705//oxidoreductase activity, acting on paired donors, with incorporation or reduction of molecular oxygen;GO:0020037//heme binding	XP_006473472.1 cytochrome P450 734A1-like [Citrus sinensis]
MSYJ116030	-2.84327	2.73957e-07	1.50726e-06	GO:0000166//nucleotide binding;GO:0003674//molecular_function;GO:0003824//catalytic activity;GO:0004672//protein kinase activity;GO:0005488//binding;GO:0005515//protein binding;GO:0005524//ATP binding;GO:0008144//drug binding;GO:0016301//kinase activity;GO:0016740//transferase activity;GO:0016772//transferase activity, transferring phosphorus-containing groups;GO:0016773//phosphotransferase activ…	XP_006421471.1 probably inactive leucine-rich repeat receptor-like protein kinase At5g06940 [Citrus clementina]
MSYJ056650	-1.08563	2.74902e-07	1.51129e-06	GO:0008236//serine-type peptidase activity	XP_006469397.1 subtilisin-like protease SBT5.3 isoform X1 [Citrus sinensis]
MSYJ110740	-1.27229	2.79989e-07	1.53846e-06	GO:0003674//molecular_function;GO:0003824//catalytic activity;GO:0004842//ubiquitin-protein transferase activity;GO:0005488//binding;GO:0008270//zinc ion binding;GO:0016740//transferase activity;GO:0019787//ubiquitin-like protein transferase activity;GO:0043167//ion binding;GO:0043169//cation binding;GO:0046872//metal ion binding;GO:0061630//ubiquitin protein ligase activity;GO:0061659//ubiquitin…	XP_024043121.1 RING-H2 finger protein ATL67 [Citrus clementina]
MSYJ029420	-1.14757	2.81378e-07	1.54569e-06	GO:0003674//molecular_function;GO:0003824//catalytic activity;GO:0005515//protein binding;GO:0008168//methyltransferase activity;GO:0008170//N-methyltransferase activity;GO:0008276//protein methyltransferase activity;GO:0008757//S-adenosylmethionine-dependent methyltransferase activity;GO:0016278//lysine N-methyltransferase activity;GO:0016279//protein-lysine N-methyltransferase activity;GO:00167…	GAY46558.1 hypothetical protein CUMW_098000 [Citrus unshiu]
MSYJ048300	-1.88542	2.84303e-07	1.56136e-06	GO:0003674//molecular_function;GO:0003824//catalytic activity;GO:0004096//catalase activity;GO:0004601//peroxidase activity;GO:0005488//binding;GO:0016209//antioxidant activity;GO:0016491//oxidoreductase activity;GO:0016684//oxidoreductase activity, acting on peroxide as acceptor;GO:0020037//heme binding;GO:0043167//ion binding;GO:0043169//cation binding;GO:0046872//metal ion binding;GO:0046906//…	XP_024037140.1 peroxidase 4-like [Citrus clementina]
MSYJ207180	-3.25634	2.89577e-07	1.58833e-06	GO:0005506//iron ion binding;GO:0016705//oxidoreductase activity, acting on paired donors, with incorporation or reduction of molecular oxygen;GO:0020037//heme binding	GAY41360.1 hypothetical protein CUMW_058870 [Citrus unshiu]
MSYJ170160	-4.05528	2.96491e-07	1.62565e-06	GO:0004672//protein kinase activity;GO:0005515//protein binding;GO:0005524//ATP binding	ESR33866.1 hypothetical protein CICLE_v10004321mg [Citrus clementina]
MSYJ060200	-4.94753	3.06786e-07	1.6779e-06	-	XP_006470197.1 protein SIEVE ELEMENT OCCLUSION B-like [Citrus sinensis]
MSYJ016170	-4.81307	3.0851e-07	1.68646e-06	GO:0005515//protein binding;GO:0008553//hydrogen-exporting ATPase activity, phosphorylative mechanism;GO:0046933//proton-transporting ATP synthase activity, rotational mechanism	XP_024949315.1 receptor-like protein EIX2 [Citrus sinensis]
MSTRG.4964	3.68505	3.18607e-07	1.73897e-06	-	F-box/FBD/LRR-repeat protein At3g26920-like [Pistacia vera]
MSYJ207590	-8.6677	3.3732e-07	1.83593e-06	GO:0004672//protein kinase activity;GO:0005515//protein binding;GO:0005524//ATP binding	XP_006442126.1 MDIS1-interacting receptor like kinase 2 [Citrus clementina]
MSYJ055930	-4.37102	3.40599e-07	1.8533e-06	GO:0004970//ionotropic glutamate receptor activity;GO:0008168//methyltransferase activity;GO:0015276//ligand-gated ion channel activity	ESR61198.1 hypothetical protein CICLE_v10014256mg [Citrus clementina]
MSYJ254400	-4.12338	3.46445e-07	1.88366e-06	-	XP_006435325.1 nitrate regulatory gene2 protein [Citrus clementina]
MSYJ043630	1.67611	3.49833e-07	1.9016e-06	GO:0000287//magnesium ion binding;GO:0003723//RNA binding;GO:0010333//terpene synthase activity;GO:0016829//lyase activity	XP_006469889.1 (-)-germacrene D synthase-like [Citrus sinensis]
MSYJ202620	-1.7484	3.50966e-07	1.90629e-06	GO:0004568//chitinase activity	GAY44707.1 hypothetical protein CUMW_083910 [Citrus unshiu]
MSYJ051050	-1.67112	3.63588e-07	1.97233e-06	GO:0005515//protein binding	ESR49037.1 hypothetical protein CICLE_v10031427mg [Citrus clementina]
MSYJ140360	2.40383	3.64602e-07	1.97733e-06	-	ESR32744.1 hypothetical protein CICLE_v10007206mg [Citrus clementina]
MSYJ251720	-1.17585	3.73269e-07	2.02278e-06	-	KDO36741.1 hypothetical protein CISIN_1g034425mg [Citrus sinensis]
MSYJ176860	-1.44271	4.02194e-07	2.17234e-06	-	XP_006440740.1 PLASMODESMATA CALLOSE-BINDING PROTEIN 3 [Citrus clementina]
MSYJ243110	-5.70966	4.04212e-07	2.18213e-06	GO:0005515//protein binding;GO:0005524//ATP binding;GO:0016887//ATPase activity;GO:0043531//ADP binding	XP_024956129.1 putative disease resistance protein At4g19050 [Citrus sinensis]
MSYJ225270	3.00375	4.49125e-07	2.41478e-06	-	GAY48931.1 hypothetical protein CUMW_115410 [Citrus unshiu]
MSYJ187530	-1.22987	4.60678e-07	2.47503e-06	-	GAY35143.1 hypothetical protein CUMW_014550 [Citrus unshiu]
MSYJ105420	2.04765	4.77614e-07	2.55955e-06	GO:0004672//protein kinase activity;GO:0005524//ATP binding	XP_006440228.1 G-type lectin S-receptor-like serine/threonine-protein kinase LECRK3 [Citrus clementina]
MSYJ183180	1.34865	4.98391e-07	2.66619e-06	GO:0015238//drug transmembrane transporter activity;GO:0015297//antiporter activity;GO:0042910//xenobiotic transporter activity	XP_006468029.1 protein DETOXIFICATION 40-like [Citrus sinensis]
MSYJ257460	-2.02718	5.04633e-07	2.69891e-06	GO:0005524//ATP binding	XP_006434838.2 uncharacterized protein LOC18041375 [Citrus clementina]
MSYJ089560	-1.03123	5.19986e-07	2.77752e-06	GO:0000166//nucleotide binding;GO:0003674//molecular_function;GO:0003824//catalytic activity;GO:0004672//protein kinase activity;GO:0004674//protein serine/threonine kinase activity;GO:0004675//transmembrane receptor protein serine/threonine kinase activity;GO:0004888//transmembrane signaling receptor activity;GO:0005488//binding;GO:0005524//ATP binding;GO:0008144//drug binding;GO:0016301//kinase…	XP_006484873.1 probable receptor-like protein kinase At2g42960 [Citrus sinensis]
MSYJ234640	-4.15381	5.34885e-07	2.85352e-06	GO:0003985//acetyl-CoA C-acetyltransferase activity;GO:0003988//acetyl-CoA C-acyltransferase activity;GO:0016747//transferase activity, transferring acyl groups other than amino-acyl groups;GO:0033817//beta-ketoacyl-acyl-carrier-protein synthase II activity	KDO76592.1 hypothetical protein CISIN_1g010896mg [Citrus sinensis]
MSYJ248180	1.23619	5.37112e-07	2.86368e-06	-	XP_006422217.2 LOB domain-containing protein 4 [Citrus clementina]
MSYJ003780	-2.0199	5.53992e-07	2.9488e-06	GO:0003674//molecular_function;GO:0003824//catalytic activity;GO:0004553//hydrolase activity, hydrolyzing O-glycosyl compounds;GO:0016787//hydrolase activity;GO:0016798//hydrolase activity, acting on glycosyl bonds	XP_006423474.1 probable beta-D-xylosidase 5 [Citrus clementina]
MSTRG.14788	1.47421	5.66845e-07	3.01344e-06	-	zinc finger transcription factor YY1 [Citrus clementina]
MSYJ286000	-1.54837	5.7055e-07	3.03163e-06	GO:0010181//FMN binding;GO:0016491//oxidoreductase activity	XP_024045616.1 putative 12-oxophytodienoate reductase 11 [Citrus clementina]
MSYJ085100	2.34483	5.91714e-07	3.13937e-06	-	XP_024037005.1 uncharacterized protein LOC112096980 [Citrus clementina]
MSYJ116920	-1.01389	6.01715e-07	3.19005e-06	GO:0003677//DNA binding;GO:0004798//thymidylate kinase activity;GO:0005515//protein binding;GO:0005524//ATP binding;GO:0016787//hydrolase activity;GO:0016818//hydrolase activity, acting on acid anhydrides, in phosphorus-containing anhydrides;GO:0043531//ADP binding	XP_006442834.2 probable disease resistance protein At5g47250 [Citrus clementina]
MSYJ076440	-3.43664	6.18285e-07	3.27381e-06	GO:0003674//molecular_function;GO:0005488//binding;GO:0008289//lipid binding	GAY32136.1 hypothetical protein CUMW_000780 [Citrus unshiu]
MSYJ222700	-2.3744	6.22915e-07	3.29669e-06	GO:0003924//GTPase activity;GO:0003968//RNA-directed RNA polymerase activity;GO:0005198//structural molecule activity;GO:0005524//ATP binding;GO:0005525//GTP binding;GO:0009029//tetraacyldisaccharide 4'-kinase activity;GO:0016772//transferase activity, transferring phosphorus-containing groups;GO:0016818//hydrolase activity, acting on acid anhydrides, in phosphorus-containing anhydrides;GO:001688…	XP_024951593.1 probable disease resistance protein At4g27220 isoform X1 [Citrus sinensis]
MSYJ003290	-1.6592	6.23149e-07	3.29711e-06	GO:0005515//protein binding;GO:0016491//oxidoreductase activity	XP_024948689.1 receptor-like protein 15 isoform X1 [Citrus sinensis]
MSYJ048590	1.05926	6.23661e-07	3.299e-06	-	XP_006426324.2 transcription factor JAMYB [Citrus clementina]
MSYJ287830	-2.02079	6.43497e-07	3.40139e-06	GO:0005515//protein binding	XP_006438496.1 protein JINGUBANG [Citrus clementina]
MSYJ066300	-1.64734	6.45446e-07	3.40999e-06	-	XP_006433657.1 uncharacterized protein LOC18042641 [Citrus clementina]
MSYJ254800	-1.66428	6.5069e-07	3.43599e-06	GO:0003674//molecular_function;GO:0003756//protein disulfide isomerase activity;GO:0003824//catalytic activity;GO:0004791//thioredoxin-disulfide reductase activity;GO:0015035//protein disulfide oxidoreductase activity;GO:0015036//disulfide oxidoreductase activity;GO:0016209//antioxidant activity;GO:0016491//oxidoreductase activity;GO:0016651//oxidoreductase activity, acting on NAD(P)H;GO:0016667/…	XP_006435261.1 thioredoxin-like protein CDSP32, chloroplastic [Citrus clementina]
MSYJ239550	2.21205	6.52283e-07	3.44355e-06	GO:0003674//molecular_function;GO:0003676//nucleic acid binding;GO:0003677//DNA binding;GO:0003700//transcription factor activity, sequence-specific DNA binding;GO:0005488//binding;GO:0097159//organic cyclic compound binding;GO:1901363//heterocyclic compound binding	XP_006420203.1 ethylene-responsive transcription factor 1B [Citrus clementina]
MSYJ032830	-3.36075	6.76052e-07	3.56284e-06	GO:0004842//ubiquitin-protein transferase activity;GO:0008270//zinc ion binding	XP_006481860.1 E3 ubiquitin-protein ligase PUB24-like [Citrus sinensis]
MSYJ068840	3.30336	6.88835e-07	3.62572e-06	GO:0016757//transferase activity, transferring glycosyl groups	GAY68507.1 hypothetical protein CUMW_264660 [Citrus unshiu]
MSYJ254080	-3.36075	7.13492e-07	3.75179e-06	-	XP_006435378.1 transport and Golgi organization 2 homolog [Citrus clementina]
MSYJ134760	-1.16857	7.23611e-07	3.80218e-06	GO:0003674//molecular_function;GO:0003824//catalytic activity;GO:0004842//ubiquitin-protein transferase activity;GO:0005515//protein binding;GO:0008270//zinc ion binding;GO:0016740//transferase activity;GO:0019787//ubiquitin-like protein transferase activity;GO:0046961//proton-transporting ATPase activity, rotational mechanism	XP_006448286.1 U-box domain-containing protein 11 isoform X1 [Citrus clementina]
MSYJ162110	-1.44601	7.28449e-07	3.82665e-06	GO:0003674//molecular_function;GO:0005215//transporter activity;GO:0008324//cation transmembrane transporter activity;GO:0009674//potassium:sodium symporter activity;GO:0015075//ion transmembrane transporter activity;GO:0015077//monovalent inorganic cation transmembrane transporter activity;GO:0015079//potassium ion transmembrane transporter activity;GO:0015081//sodium ion transmembrane transport…	XP_006438922.1 potassium transporter 5 [Citrus clementina]
MSYJ266640	-4.34971	7.29087e-07	3.82906e-06	GO:0003674//molecular_function;GO:0003824//catalytic activity;GO:0004497//monooxygenase activity;GO:0016491//oxidoreductase activity;GO:0016705//oxidoreductase activity, acting on paired donors, with incorporation or reduction of molecular oxygen;GO:0016709//oxidoreductase activity, acting on paired donors, with incorporation or reduction of molecular oxygen, NAD(P)H as one donor, and incorporati…	XP_006492662.1 delta(12)-fatty-acid desaturase FAD2 [Citrus sinensis]
MSYJ101690	-1.66172	7.40034e-07	3.88367e-06	-	XP_006480729.1 uncharacterized protein LOC102617097 isoform X1 [Citrus sinensis]
MSYJ035710	-2.58876	7.47018e-07	3.91646e-06	GO:0005506//iron ion binding;GO:0016705//oxidoreductase activity, acting on paired donors, with incorporation or reduction of molecular oxygen;GO:0020037//heme binding	GAY43649.1 hypothetical protein CUMW_076110 [Citrus unshiu]
MSYJ187310	-2.56131	7.80504e-07	4.08698e-06	GO:0000166//nucleotide binding;GO:0003674//molecular_function;GO:0003676//nucleic acid binding;GO:0003677//DNA binding;GO:0003682//chromatin binding;GO:0003688//DNA replication origin binding;GO:0003690//double-stranded DNA binding;GO:0003824//catalytic activity;GO:0004386//helicase activity;GO:0005488//binding;GO:0005524//ATP binding;GO:0008134//transcription factor binding;GO:0008144//drug bind…	XP_006449665.1 DNA replication licensing factor MCM3 [Citrus clementina]
MSYJ250140	-2.77976	7.97654e-07	4.17062e-06	GO:0004857//enzyme inhibitor activity	XP_006434504.2 uncharacterized protein LOC18041997 [Citrus clementina]
MSTRG.15662	-3.93546	8.02919e-07	4.19506e-06	-	BURP domain-containing protein BNM2A [Citrus clementina]
MSYJ206300	-1.78626	8.22399e-07	4.29262e-06	-	XP_024034959.1 protein UPSTREAM OF FLC [Citrus clementina]
MSYJ143380	1.88042	8.23331e-07	4.29588e-06	GO:0003712//transcription cofactor activity;GO:0004672//protein kinase activity;GO:0005524//ATP binding	XP_006486742.1 probable receptor-like protein kinase At5g18500 [Citrus sinensis]
MSYJ174330	-1.4655	8.23427e-07	4.29588e-06	GO:0003723//RNA binding;GO:0004057//arginyltransferase activity	XP_006423330.1 uncharacterized protein LOC18034183 [Citrus clementina]
[truncated: 1,030 more rows]

## Sheet: Nar_40 DAH vs 0 DAH
Supplementary Table S4: DEGs in naringin treated fruit (Nar_40 DAH) compared with fresh-harvest (0 DAH) group
[truncated: 2,312 more rows]
